# Supplementary material for: Overexpression of Nfe2l1 increases proteasome activity and delays vision loss in a preclinical model of human blindness
Source: Sci Adv. 2023 Jul 14;9(28):eadd5479. doi: 10.1126/sciadv.add5479 (PMC10348684; doi:10.1126/sciadv.add5479)
Supplement: Supplementary file 2 — Data S1 and S2 [file sciadv.add5479_data_s1_and_s2.zip]

Archive with 2 entries (2 files):
- add5479_Data_S1.xlsx
- add5479_Data_S2.xlsx
