# Supplementary material for: Overexpression of Nfe2l1 increases proteasome activity and delays vision loss in a preclinical model of human blindness
Source: Sci Adv. 2023 Jul 14;9(28):eadd5479. doi: 10.1126/sciadv.add5479 (PMC10348684; doi:10.1126/sciadv.add5479)
Supplement: Supplementary file 2 — Data S1 and S2 [file sciadv.add5479_data_s1_and_s2.zip › add5479_Data_S1.xlsx]

## Sheet: Retina DEG
Supplementary Dataset 1.
DEGs (differentially expressed genes) in retinas of Nfe2l1-overexpressing mice in comparison to WT littermates identified via bulk RNAseq (Fig 2D).
Data were normalized using DESeq2.
P-value represents false discovery rate.
Genes with P-value <0.05 were considered differentially expressed. Gene annotation was performed using STRING (string-db.org).
Log10(FC) column represents the fold changes (FC) in the expression levels of indicated gene in Nfe2l1OE mice in comparison to WT littermates.
"Retina expression" column represents the major retinal cell type(s) containing the transcripts of indicated gene, which was assessed using prepared in-house single cell retina datasets.
"Nfe2l1 target?" column indicates genes potentially regulated/targeted by Nfe2l1 identified based on literature.
20	upregulated genes
10	downregulated genes
Gene	Log10(FC)	P-value	SE	BaseAvg	Name of Protein	Retina expression	Funcition	Nfe2l1 target?	References
Gm10800	2.15565	1.38399e-10	0.941498	20.2201	Predicted gene 10800 PIRO (PGRN-induced receptor-like protein during osteoclastogenesis, first named in PMID: 25406312)	uncharacterized in eyes	Uncharacterized, predicted for Osteoclastogenesis (predicted in PMID: 25406312), Immune response (predicted in PMID: 28367307), Neurotrophy (predicted in PMID: 28453791)	N	N
Gm10801	1.60526	0.00145872	1.10068	3.79269	Predicted gene 10801	uncharacterized in the eyes, Possible in the nuclei of IgG positive fiber (possible contamination from lens)	Uncharacterized, predicted for Immune response (predicted in PMID: 33311457)	N	N
Nfe2l1	0.558397	0	0.0476717	6577.98	Endoplasmic reticulum membrane sensor nuclear factor erythroid-2-like 1	Ubiquitously expressed	Transcription factor, proteasomal biogenesis	Y	PMID: 26268886
Hspb8	0.316724	4.63442e-15	0.118574	152.313	Heat shock protein beta-8	GC, HC, MG	Heatschok	Y	PMID: 34268128
Mafg	0.266179	3.01525e-20	0.0870554	2055.41	Transcription factor MafG	Ubiquitously expressed in the retina	CNC-bZIP protein, co-factor of Nfe2l1 for transcription activating	Y	PMID: 26947393
Apbb2	0.171286	0.000183012	0.106289	644.089	Aamyloid beta precursor protein binding family B member 2	GC, HC	Signal transduction downstream of amyloid-beta A4 precurser protein, neuron differentiation	N	N
Nol3	0.139351	0.00117093	0.0944585	415.428	Nucleolar protein 3	GC, HC	Apoptosis repressor	N	N
Gclm	0.125762	0.00117093	0.0851284	622.497	Glutamate-cysteine ligase regulatory subunit	GC, HC, MG	Glutathione metabolism, oxidative stress response, target of BACH1 transcription factor	Y	PMID: 33376579
Msn	0.113662	0.0319072	0.0926162	409.338	Moesin	MG	Cytoskeletons	N	N
Tmem255a	0.110638	0.0319072	0.0896856	232.823	Transmembrane protein 255A	GC, HC, MG	Uncharacterized	N	N
Mllt11	0.105271	0.000319763	0.0670042	1424.47	MLLT11 transcription factor 7 cofactor	Ubiquitously expressed, mostly in GC, HC, MG	leukemogenesis	N	N
Uchl1	0.0962951	0.00065056	0.0632914	2513.82	Ubiquitin carboxyl-terminal hydrolase isozyme L1	GC, HC, MG	Ligase	N	N
Prdx1	0.0888914	0.0296288	0.0713377	1226.72	Peroxiredoxin-1	Ubiquitously expressed in the retina, enriched in MG, GC, astrocytes	Antioxidant enzyme	Y	PMID: 36174386
Sqstm1	0.0804925	1.35801e-05	0.0454937	3853.6	Sequestosome-1	Ubiquitously expressed in the retina, enriched in MG	autophagy	N	N
Fam219a	0.0789734	6.3024e-05	0.0469208	1755.2	Protein FAM219A	Ubiquitously expressed in the retina, enriched in GC, HC	Uncharacterized	N	N
Psmc2	0.0748445	0.01107	0.0568995	1469.22	26S proteasome regulatory subunit 7	Ubiquitously expressed in the retina, enriched in GC, HC	proteasomal subunit	Y	PMID: 21536885
Gclc	0.068982	0.0319072	0.0560896	784.705	Glutamate-cysteine ligase catalytic subunit	Ubiquitously expressed in the retina, enriched in GC, HC	Glutathione metabolism, oxidative stress response, target of BACH1 transcription factor	Y	PMID: 27118276
Me1	0.0654172	0.0364757	0.053932	2795.16	NADP-dependent malic enzyme	Ubiquitously expressed in the retina, enriched in GC, HC, PR	Antioxidant enzyme	Y	PMID: 36174386
Gpi1	0.0457568	0.00117093	0.0310195	13197.1	Phosphatidylinositol N-acetylglucosaminyltransferase subunit Q	Ubiquitously expressed in the retina, enriched in GC, HC, AC	Glycolysis, neurotrophy	N	N
Nefh	-0.0910006	6.37742e-09	0.0428003	2093.44	Neurofilament heavy polypeptide	GC	Neuronal axons maturation	N	N
Scn4b	-0.153579	0.00290088	0.108926	151.576	Sodium channel subunit beta-4	GC	Ion channel	N	N
1700048O20Rik	-0.200473	9.90981e-05	0.121335	188.057	KRAB domain-containing protein	Ubiquitously expressed in the retina	Zinc finger protein	N	N
Ttr	-0.22808	0.0364757	0.187856	152.678	Transthyretin	Ubiquitously expressed in the retina	thyroxine and retinol transportation	N	N
Plac9b	-0.388628	0.0319072	0.316053	45.4826	Placenta-specific protein 9	MG	Secretory protein, cell proliferation and mobility	N	N
Rgr	-0.49584	0.000183012	0.308521	65.5972	Retinal G protein-coupled receptor	Possible RPE contamination, MG	Photoisomerase	N	N
Lrat	-0.53887	0.00478812	0.391768	14.7504	Lecithin retinol acyltransferase	Possible RPE contamination	acyltransferase	N	N
Rpe65	-0.574571	0.00937255	0.432232	16.8322	Retinoid isomerohydrolase	Possible RPE contamination	Isomerohydrolase	N	N
						abbreviations	Full name of cells
						GC	Ganglion Cells
						HC	Horizontal Cells
						MG	Muller Glia Cells
						PR	Photoreceptors
						AC	Amacrine Cells
						RPE	Retinal Pigment Epithelium
				Gene	Known target of Nfe2l1?	PMID of references	References
				Nfe2l1	Y	PMID: 26947393	The selective post-translational processing of transcription factor Nrf1 yields distinct isoforms that dictate its ability to differentially regulate gene expression
				Hspb8	Y	PMID: 34268128	TCF11 Has a Potent Tumor-Repressing Effect Than Its Prototypic Nrf1α by Definition of Both Similar Yet Different Regulatory Profiles, With a Striking Disparity From Nrf2 (Figure 2C)
				Mafg	Y	PMID: 26947393	Nuclear Factor Erythroid-2 Like 1 (NFE2L1): Structure, function and regulation
				Gclm	Y	PMID: 33376579	Synergism and Antagonism of Two Distinct, but Confused, Nrf1 Factors in Integral Regulation of the Nuclear-to-Mitochondrial Respiratory and Antioxidant Transcription Networks (Figure 1)
				Prdx1	Y	PMID: 36174386	Nrf1 is an indispensable redox-determining factor for mitochondrial homeostasis by integrating multi-hierarchical regulatory networks
				Psmc2	Y	PMID: 21536885	Loss of nuclear factor E2-related factor 1 in the brain leads to dysregulation of proteasome gene expression and neurodegeneration
				Gclc	Y	PMID: 27118276	The Role of Nuclear Factor-E2-Related Factor 1 in the Oxidative Stress Response in MC3T3-E1 Osteoblastic Cells (Figure 4)
				Me1	Y	PMID: 36174386	Nrf1 is an indispensable redox-determining factor for mitochondrial homeostasis by integrating multi-hierarchical regulatory networks
