# Supplementary material for: Overexpression of Nfe2l1 increases proteasome activity and delays vision loss in a preclinical model of human blindness
Source: Sci Adv. 2023 Jul 14;9(28):eadd5479. doi: 10.1126/sciadv.add5479 (PMC10348684; doi:10.1126/sciadv.add5479)
Supplement: Supplementary file 2 — Data S1 and S2 [file sciadv.add5479_data_s1_and_s2.zip › add5479_Data_S2.xlsx]

## Sheet: Liver DEG
Dataset S2.
DEGs (differentially expressed genes) in livers of Nfe2l1-overexpressing mice in comparison to WT littermates identified via bulk RNAseq (Fig. 2e).
Data were normalized using DESeq2.
P-value represents false discovery rate.
Genes with P-value <0.05 were considered differentially expressed. Gene annotation was performed using STRING (string-db.org).
Log10(FC) represents the fold changes in the expression levels of indicated genes in Nfe2l1OE mice in comparison to WT littermates.
Results of GO or IPA pathway analysis are shown in other tabs.
528	upregulated genes
215	downregulated genes
Gene	Log10(FC)	P-value	SE	BaseAvg	Gene Annotation
Lrrc14b	2.34081	1.05382e-12	0.990227	31.5772	Leucine-rich repeat-containing protein 14B; Leucine rich repeat containing 14B; Belongs to the PRAME family. LRRC14 subfamily
Gpx2	1.66919	1.13405e-11	0.737302	28.252	Glutathione peroxidase 2
Snhg11	1.35279	4.99948e-44	0.309772	610.125	Small nucleolar rna host gene 11 (non-protein coding); Small nucleolar RNA host gene 11
Mup15	1.27974	0.00333487	1.08257	3760.98	Major urinary protein 15; Belongs to the calycin superfamily. Lipocalin family
Scn8a	1.23578	3.9129e-55	0.253524	128.481	Sodium channel, voltage-gated, type viii, alpha; Mediates the voltage-dependent sodium ion permeability of excitable membranes. Assuming opened or closed conformations in response to the voltage difference across the membrane, the protein forms a sodium-selective channel through which Na(+) ions may pass in accordance with their electrochemical gradient. In macrophages, isoform 5 may participate …
Mup17	1.17366	0.00733925	1.05945	754.372	Major urinary protein 17; Major urinary proteins (Mups) bind pheromones, thus stabilize them and allow slow release into the air from urine marks. May protect pheromones from oxidation. May also act as pheromones themselves. In this context, they play a role in the regulation of social behaviors, such as aggression, mating, pup- suckling, territory establishment and dominance (By similarity)
Nudt11	1.14694	7.53907e-10	0.550694	18.7934	annotation not available
Amn	1.12637	5.5394e-09	0.565907	13.3502	Protein amnionless; Necessary for efficient absorption of vitamin B12 (By similarity). Required for normal CUBN-mediated protein transport in the kidney. May direct the production of trunk mesoderm during development by modulating a bone morphogenetic protein (BMP) signaling pathway in the underlying visceral endoderm
Dnah1	1.08801	8.09656e-12	0.477671	18.4249	Dynein heavy chain 1, axonemal; Force generating protein of cilia required for sperm flagellum motility. Produces force towards the minus ends of microtubules. Dynein has ATPase activity; the force- producing power stroke is thought to occur on release of ADP (By similarity). Required in spermatozoa for the formation of the inner dynein arms and biogenesis of the axoneme (By similarity)
Trim6	1.02768	1.15664e-14	0.404239	37.601	Tripartite motif-containing protein 6; E3 ubiquitin-protein ligase which ubiquitinates MYC and inhibits its transcription activation activity, maintaining the pluripotency of embryonic stem cells. Involved in the synthesis of unanchored K48-linked polyubiquitin chains which interact with and activate the serine/threonine kinase IKBKE, leading to phosphorylation of STAT1 and stimulation of an anti…
Tinag	0.972785	0.00287989	0.813777	13.0275	Tubulointerstitial nephritis antigen, isoform CRA_a; Tubulointerstitial nephritis antigen; Belongs to the peptidase C1 family
Mup6	0.949626	0.00126282	0.749527	62.4869	Novel member of the major urinary protein (Mup) gene family; Major urinary protein 6
Unc79	0.900654	0.00466884	0.781626	10.9938	Protein unc-79 homolog; Component of the NALCN sodium channel complex, a cation channel activated either by neuropeptides substance P or neurotensin that controls neuronal excitability
Nfe2l1	0.852812	4.77784e-157	0.104718	8033.52	Nuclear factor erythroid 2-related factor 1; Isoform 3 interacts with the extended kappa 3 site of the TNF alpha promoter after Fc gamma RIII stimulation and participates in the induction of this cytokine. According to isoform 1 is either inactive or represses the transcriptional activation. Isoform 2 activates the expression of antioxidant response element (ARE) containing reporters and genes in…
Tmprss4	0.850687	0.00103329	0.662261	13.0835	Transmembrane protease serine 4; Probable protease. Seems to be capable of activating ENaC
Nol3	0.825163	6.89673e-16	0.31131	77.2145	Nucleolar protein 3 (apoptosis repressor with card domain); Nucleolar protein 3; Apoptosis repressor that blocks multiple modes of cell death. Inhibits extrinsic apoptotic pathways through two different ways. Firstly by interacting with FAS and FADD upon FAS activation blocking death-inducing signaling complex (DISC) assembly (By similarity). Secondly by interacting with CASP8 in a mitochondria l…
Spire2	0.784655	0.000817384	0.602305	17.2862	Protein spire homolog 2; Acts as an actin nucleation factor, remains associated with the slow-growing pointed end of the new filament. Involved in intracellular vesicle transport along actin fibers, providing a novel link between actin cytoskeleton dynamics and intracellular transport. Required for asymmetric spindle positioning and asymmetric cell division during oocyte meiosis. Required for nor…
Pfn2	0.763616	5.74294e-27	0.222139	248.508	Profilin-2; Binds to actin and affects the structure of the cytoskeleton. At high concentrations, profilin prevents the polymerization of actin, whereas it enhances it at low concentrations. By binding to PIP2, it inhibits the formation of IP3 and DG
Ly6d	0.738404	8.44235e-05	0.50341	57.6998	Lymphocyte antigen 6 complex locus protein d/e/f/g6/h; Lymphocyte antigen 6D; May act as a specification marker at earliest stage specification of lymphocytes between B- and T-cell development. Marks the earliest stage of B-cell specification
Slc6a4	0.732952	7.20093e-05	0.495939	10.8016	Sodium-dependent serotonin transporter; Serotonin transporter whose primary function in the central nervous system involves the regulation of serotonergic signaling via transport of serotonin molecules from the synaptic cleft back into the pre-synaptic terminal for re-utilization. Plays a key role in mediating regulation of the availability of serotonin to other receptors of serotonergic systems.…
Gm379	0.668585	0.000184827	0.472947	15.4126	Predicted gene 379; Belongs to the syntaxin family
Crygn	0.654417	5.45676e-12	0.285076	42.2369	Gamma-crystallin N; Crystallins are the dominant structural components of the vertebrate eye lens; Belongs to the beta/gamma-crystallin family
Zfp37	0.621607	1.96871e-05	0.398293	22.5076	Krab domain-containing zinc finger protein; Zinc finger protein 37; May have a role in regulating spermiogenesis
Ier3	0.609501	1.79065e-11	0.271493	46.8936	Radiation-inducible immediate-early gene IEX-1; May play a role in the ERK signaling pathway by inhibiting the dephosphorylation of ERK by phosphatase PP2A- PPP2R5C holoenzyme. Acts also as an ERK downstream effector mediating survival (By similarity). As a member of the NUPR1/RELB/IER3 survival pathway, may allow the development of pancreatic intraepithelial neoplasias
Gstp2	0.594825	0.00510097	0.519545	152.526	Glutathione s-transferase, pi 2; Conjugation of reduced glutathione to a wide number of exogenous and endogenous hydrophobic electrophiles. Cannot metabolize 1-chloro-2,4-dinitrobenzene
Pbx4	0.578097	0.000588911	0.435209	15.7515	Pre-B-cell leukemia transcription factor 4; Pre B cell leukemia homeobox 4; Belongs to the TALE/PBX homeobox family
Kbtbd12	0.561935	0.0307974	0.585765	14.6646	Kelch repeat and btb domain-containing protein 12; Kelch repeat and BTB (POZ) domain containing 12
Capn8	0.560751	0.0376568	0.600226	15.8667	Calpain-8; Calcium-regulated non-lysosomal thiol-protease (By similarity). Involved in membrane trafficking in the gastric surface mucus cells (pit cells) and may involve the membrane trafficking of mucus cells via interactions with coat protein. Proteolytically cleaves the beta-subunit of coatomer complex
Plk3	0.544161	7.22838e-09	0.275105	831.651	Serine/threonine-protein kinase involved in cell cycle regulation, response to stress and Golgi disassembly. Polo-like kinases act by binding and phosphorylating proteins are that already phosphorylated on a specific motif recognized by the POLO box domains. Phosphorylates ATF2, BCL2L1, CDC25A, CDC25C, CHEK2, HIF1A, JUN, p53/TP53, p73/TP73, PTEN, TOP2A and VRK1. Involved in cell cycle regulation:…
Orm3	0.543344	0.0280144	0.559909	18.94	Alpha-1-acid glycoprotein; Functions as transport protein in the blood stream. Binds various ligands in the interior of its beta-barrel domain (By similarity). Appears to function in modulating the activity of the immune system during the acute-phase reaction
Impact	0.540068	1.31932e-35	0.137253	312.785	Impact, rwd domain protein; Protein IMPACT; Translational regulator that ensures constant high levels of translation upon a variety of stress conditions, such as amino acid starvation, UV-C irradiation, proteasome inhibitor treatment and glucose deprivation. Plays a role as a negative regulator of the EIF2AK4/GCN2 kinase activity; impairs GCN1- mediated EIF2AK4/GCN2 activation, and hence EIF2AK4/…
Mlkl	0.531776	1.20497e-12	0.225573	193.244	Mixed lineage kinase domain-like protein; Pseudokinase that plays a key role in TNF-induced necroptosis, a programmed cell death process. Activated following phosphorylation by RIPK3, leading to homotrimerization, localization to the plasma membrane and execution of programmed necrosis characterized by calcium influx and plasma membrane damage. Does not have protein kinase activity
Cebpe	0.527549	1.90242e-11	0.235335	104.475	CCAAT/enhancer-binding protein epsilon; Transcriptional activator. C/EBP are DNA-binding proteins that recognize two different motifs: the CCAAT homology common to many promoters and the enhanced core homology common to many enhancers. Required for the promyelocyte-myelocyte transition in myeloid differentiation; Belongs to the bZIP family. C/EBP subfamily
Lrp2	0.514439	0.0198767	0.509453	25.522	Low-density lipoprotein receptor-related protein 2; Multiligand endocytic receptor. Acts together with CUBN to mediate endocytosis of high-density lipoproteins. Mediates receptor-mediated uptake of polybasic drugs such as aprotinin, aminoglycosides and polymyxin B (By similarity). In the kidney, mediates the tubular uptake and clearance of leptin. Also mediates transport of leptin across the bloo…
Ttll7	0.510997	8.55667e-09	0.259456	57.1958	Tubulin polyglutamylase TTLL7; Polyglutamylase which preferentially modifies beta- tubulin. Mediates both ATP-dependent initiation and elongation of polyglutamylation of microtubules. Required for neurite growth; responsible for the strong increase in tubulin polyglutamylation during postnatal neuronal maturation
Rec8	0.502771	0.000221394	0.359042	71.7662	Meiotic recombination protein rec8, animal type; Meiotic recombination protein REC8 homolog; Required during meiosis for separation of sister chromatids and homologous chromosomes. Proteolytic cleavage of REC8 on chromosome arms by separin during anaphase I allows for homologous chromosome separation in meiosis I and cleavage of REC8 on centromeres during anaphase II allows for sister chromatid s…
Acyp2	0.493894	3.46018e-11	0.22281	60.5614	Acylphosphatase-2; Acylphosphatase 2, muscle type
Gm8394	0.481003	0.0335399	0.507047	10.3757	Predicted gene 8394
Hspb1	0.45513	3.83193e-15	0.176215	297.521	Heat shock protein beta-1; Small heat shock protein which functions as a molecular chaperone probably maintaining denatured proteins in a folding- competent state. Plays a role in stress resistance and actin organization. Through its molecular chaperone activity may regulate numerous biological processes including the phosphorylation and the axonal transport of neurofilament proteins (By similari…
Sema5b	0.454273	0.0104482	0.422318	35.7209	Sema domain, seven thrombospondin repeats (type 1 and type 1-like), transmembrane domain (tm) and short cytoplasmic domain, (semaphorin) 5b; Semaphorin-5B; May act as positive axonal guidance cues
Mafg	0.451699	7.29874e-37	0.112767	1855.07	V-maf musculoaponeurotic fibrosarcoma oncogene family, protein g (avian); Transcription factor MafG; Since they lack a putative transactivation domain, the small Mafs behave as transcriptional repressors when they dimerize among themselves. However, they seem to serve as transcriptional activators by dimerizing with other (usually larger) basic-zipper proteins and recruiting them to specific DNA-…
Lad1	0.44521	3.19735e-05	0.290999	181.474	Ladinin-1; Anchoring filament protein which is a component of the basement membrane zone
Stap1	0.438358	0.0247233	0.445903	19.0065	Signal transducing adaptor family member 1; Signal-transducing adaptor protein 1; May function as an adapter molecule downstream of KIT in the proliferation or differentiation of hematopoietic stem cells
Ttc39a	0.432812	0.00204364	0.352518	79.0007	Tetratricopeptide repeat protein 39a; Tetratricopeptide repeat domain 39A
Miox	0.422717	0.0223201	0.423891	10.879	Myo-inositol oxygenase
Dusp4	0.408884	0.00124073	0.322216	32.208	Dual specificity protein phosphatase 4; Regulates mitogenic signal transduction by dephosphorylating both Thr and Tyr residues on MAP kinases ERK1 and ERK2; Belongs to the protein-tyrosine phosphatase family. Non-receptor class dual specificity subfamily
Clstn3	0.402764	0.000102359	0.277131	79.4694	Calsyntenin-3; May modulate calcium-mediated postsynaptic signals. Complex formation with APBA2 and APP, stabilizes APP metabolism and enhances APBA2-mediated suppression of beta-APP40 secretion, due to the retardation of intracellular APP maturation
Lrp2bp	0.400063	3.69244e-07	0.224298	87.1114	LRP2-binding protein; May act as an adapter that regulates LRP2 function
Bhlhe41	0.39864	0.00028768	0.289032	57.7037	Basic helix-loop-helix family, member e41; Class E basic helix-loop-helix protein 41; Transcriptional repressor involved in the regulation of the circadian rhythm by negatively regulating the activity of the clock genes and clock-controlled genes. Acts as the negative limb of a novel autoregulatory feedback loop (DEC loop) which differs from the one formed by the PER and CRY transcriptional repre…
Akr1c18	0.378893	0.04904	0.419921	80.091	Aldo-keto reductase family 1 member C18; Catalyzes the conversion of progesterone into 20-alpha- dihydroprogesterone (20 alpha-OHP)
Cpeb1	0.372592	0.000774208	0.284982	44.1303	Cytoplasmic polyadenylation element-binding protein 1; Sequence-specific RNA-binding protein that regulates mRNA cytoplasmic polyadenylation and translation initiation during oocyte maturation, early development and at postsynapse sites of neurons. Binds to the cytoplasmic polyadenylation element (CPE), an uridine-rich sequence element (consensus sequence 5'-UUUUUAU- 3') within the 3'-UTR of mRNA…
Fbxl22	0.36832	0.00287198	0.307957	19.6216	F-box and leucine-rich protein 22; Substrate-recognition component of the SCF (SKP1-CUL1-F- box protein)-type E3 ubiquitin ligase complex. Promotes ubiquitination of sarcomeric proteins alpha-actinin-2 (ACTN2) and filamin-C (FLNC) (By similarity)
Nos1ap	0.367829	0.0446456	0.402479	24.1882	Carboxyl-terminal PDZ ligand of neuronal nitric oxide synthase protein; Adapter protein involved in neuronal nitric-oxide (NO) synthesis regulation via its association with nNOS/NOS1. The complex formed with NOS1 and synapsins is necessary for specific NO and synapsin functions at a presynaptic level. Mediates an indirect interaction between NOS1 and RASD1 leading to enhance the ability of NOS1 t…
Apol9a	0.364755	5.53164e-12	0.158975	1444.35	Apolipoprotein L 9a
Ly6a	0.364507	9.19913e-14	0.148111	235.638	Lymphocyte antigen 6 complex locus protein d/e/f/g6/h; Lymphocyte antigen 6A-2/6E-1; T-cell activation
Hcn3	0.364445	1.24446e-05	0.229378	546.744	Potassium/sodium hyperpolarization-activated cyclic nucleotide-gated channel 3; Hyperpolarization-activated potassium channel. May also facilitate the permeation of sodium ions; Belongs to the potassium channel HCN family
Srxn1	0.354673	3.80694e-09	0.176633	1257.75	Sulfiredoxin-1; Contributes to oxidative stress resistance by reducing cysteine-sulfinic acid formed under exposure to oxidants in the peroxiredoxins PRDX1, PRDX2, PRDX3 and PRDX4. Does not act on PRDX5 or PRDX6. May catalyze the reduction in a multi-step process by acting both as a specific phosphotransferase and a thioltransferase; Belongs to the sulfiredoxin family
Mllt11	0.352417	9.7703e-05	0.241916	57.6126	Myeloid/lymphoid or mixed-lineage leukemia; translocated to, 11; Protein AF1q; Cofactor for the transcription factor TCF7. Involved in regulation of lymphoid development by driving multipotent hematopoietic progenitor cells towards a T-cell fate; Belongs to the MLLT11 family
Slc18a1	0.348223	1.81144e-06	0.20511	120.678	Mfs transporter, dha1 family, solute carrier family 18 (vesicular amine transporter), member 1/2; Chromaffin granule amine transporter; Involved in the transport of biogenic monoamines, such as serotonin, from the cytoplasm into the secretory vesicles of neuroendocrine and endocrine cells
Tiam2	0.345373	0.00713322	0.310903	85.6989	T-lymphoma invasion and metastasis-inducing protein 2; Modulates the activity of RHO-like proteins and connects extracellular signals to cytoskeletal activities. Acts as a GDP- dissociation stimulator protein that stimulates the GDP-GTP exchange activity of RHO-like GTPases and activates them. Activates specifically RAC1, but not CDC42 and RHOA. Mediates extracellular laminin signals to activate …
Gm9774	0.338462	0.00204364	0.275733	28.1026	Predicted pseudogene 9774
Abhd4	0.33733	1.01776e-17	0.120636	1203.85	Abhydrolase domain-containing protein 4; Protein ABHD4; Lysophospholipase selective for N-acyl phosphatidylethanolamine (NAPE). Contributes to the biosynthesis of N-acyl ethanolamines, including the endocannabinoid anandamide by hydrolyzing the sn-1 and sn-2 acyl chains from N-acyl phosphatidylethanolamine (NAPE) generating glycerophospho-N-acyl ethanolamine (GP-NAE), an intermediate for N-acyl e…
Chac1	0.333724	0.0460471	0.366936	106.146	Glutathione-specific gamma-glutamylcyclotransferase 1; Catalyzes the cleavage of glutathione into 5-oxo-L- proline and a Cys-Gly dipeptide. Acts specifically on glutathione, but not on other gamma-glutamyl peptides. Glutathione depletion is an important factor for apoptosis initiation and execution. Acts as a pro-apoptotic component of the unfolded protein response pathway by mediating the pro-ap…
Unkl	0.332068	6.68958e-12	0.145275	515.403	Putative E3 ubiquitin-protein ligase UNKL; May participate in a protein complex showing an E3 ligase activity regulated by Rac1. Ubiquitination is directed towards itself and possibly other substrates, such as Baf60b/Smarcd2. Intrinsic E3 ligase activity has not been proven; Belongs to the unkempt family
Mthfd1l	0.332014	0.0154854	0.32035	57.6492	Methylenetetrahydrofolate dehydrogenase (nadp+ dependent) 1-like; Monofunctional C1-tetrahydrofolate synthase, mitochondrial; May provide the missing metabolic reaction required to link the mitochondria and the cytoplasm in the mammalian model of one-carbon folate metabolism in embryonic an transformed cells complementing thus the enzymatic activities of MTHFD2; In the N-terminal section; belongs…
Hspb6	0.328058	9.37389e-10	0.158338	266.561	Heat shock protein, alpha-crystallin-related, b6; Heat shock protein beta-6; Small heat shock protein which functions as a molecular chaperone probably maintaining denatured proteins in a folding- competent state. Seems to have versatile functions in various biological processes. Plays a role in regulating muscle function such as smooth muscle vasorelaxation and cardiac myocyte contractility. May…
2010107G23Rik	0.324005	0.000787085	0.248131	42.7768	Family with sequence similarity 241, member b; May play a role in lysosome homeostasis
Psmd14	0.323828	3.98943e-16	0.121268	1314.26	Proteasome (prosome, macropain) 26s subunit, non-atpase, 14; 26S proteasome non-ATPase regulatory subunit 14; Component of the 26S proteasome, a multiprotein complex involved in the ATP-dependent degradation of ubiquitinated proteins. This complex plays a key role in the maintenance of protein homeostasis by removing misfolded or damaged proteins, which could impair cellular functions, and by rem…
Esco2	0.320016	0.00112594	0.250458	49.5029	N-acetyltransferase ESCO2; Acetyltransferase required for the establishment of sister chromatid cohesion. Couples the processes of cohesion and DNA replication to ensure that only sister chromatids become paired together. In contrast to the structural cohesins, the deposition and establishment factors are required only during the S phase. Acetylates the cohesin component SMC3 (By similarity)
Nqo1	0.317662	0.0324116	0.333433	187.094	NAD(P)H dehydrogenase [quinone] 1; The enzyme apparently serves as a quinone reductase in connection with conjugation reactions of hydroquinons involved in detoxification pathways as well as in biosynthetic processes such as the vitamin K-dependent gamma-carboxylation of glutamate residues in prothrombin synthesis; Belongs to the NAD(P)H dehydrogenase (quinone) family
Fam131c	0.315393	0.00101775	0.245242	63.5444	Family with sequence similarity 131, member C
Psma5	0.31455	1.18519e-21	0.101732	1701.8	Proteasome subunit alpha type-5; Component of the 20S core proteasome complex involved in the proteolytic degradation of most intracellular proteins. This complex plays numerous essential roles within the cell by associating with different regulatory particles. Associated with two 19S regulatory particles, forms the 26S proteasome and thus participates in the ATP-dependent degradation of ubiquiti…
B4galnt3	0.313988	0.0495783	0.348746	36.9464	Beta-1,4-N-acetyl-galactosaminyl transferase 3; Beta-1,4-N-acetylgalactosaminyltransferase 3; Transfers N-acetylgalactosamine (GalNAc) from UDP-GalNAc to N-acetylglucosamine-beta-benzyl with a beta-1,4-linkage to form N,N'-diacetyllactosediamine, GalNAc-beta-1,4-GlcNAc structures in N-linked glycans and probably O-linked glycans. Mediates the N,N'- diacetyllactosediamine formation on gastric muco…
Fndc5	0.310731	0.0491806	0.344735	17.507	Fibronectin type III domain-containing protein 5; Irisin: mediates beneficial effects of muscular exercise. Induces browning of white adipose tissue by stimulating UCP1 expression, at least in part, via the nuclear receptor PPARA
H2-Q2	0.310439	0.00100231	0.241149	59.4099	Histocompatibility 2, Q region locus 2
Rit1	0.308309	3.84402e-08	0.162405	312.222	GTP-binding protein Rit1; Plays a crucial role in coupling NGF stimulation to the activation of both EPHB2 and MAPK14 signaling pathways and in NGF- dependent neuronal differentiation. Involved in ELK1 transactivation through the Ras-MAPK signaling cascade that mediates a wide variety of cellular functions, including cell proliferation, survival, and differentiation (By similarity)
Psmb4	0.304714	2.5542e-23	0.0951	3841.76	Proteasome subunit beta type-4; Component of the 20S core proteasome complex involved in the proteolytic degradation of most intracellular proteins. This complex plays numerous essential roles within the cell by associating with different regulatory particles. Associated with two 19S regulatory particles, forms the 26S proteasome and thus participates in the ATP-dependent degradation of ubiquitin…
Tmem102	0.303178	2.18736e-06	0.179658	227.799	Transmembrane protein 102; Selectively involved in CSF2 deprivation-induced apoptosis via a mitochondria-dependent pathway
Cltb	0.303151	2.17489e-18	0.106069	1779.08	Clathrin light chain B; Clathrin is the major protein of the polyhedral coat of coated pits and vesicles; Belongs to the clathrin light chain family
Ssc4d	0.302569	0.000262234	0.218273	49.4226	Scavenger receptor cysteine-rich domain-containing group b protein; Scavenger receptor cysteine rich domain containing, group B (4 domains)
Lrrc51	0.302397	0.000575873	0.227357	42.2131	Leucine-rich repeat-containing protein 51; Leucine rich repeat containing 51
Psmb5	0.301875	2.14575e-13	0.124387	2286.09	Proteasome subunit beta type-5; Component of the 20S core proteasome complex involved in the proteolytic degradation of most intracellular proteins. This complex plays numerous essential roles within the cell by associating with different regulatory particles. Associated with two 19S regulatory particles, forms the 26S proteasome and thus participates in the ATP-dependent degradation of ubiquitin…
Flywch1	0.299264	4.09625e-14	0.120095	293.476	Flywch-type zinc finger-containing protein 1; FLYWCH-type zinc finger 1
Slc22a7	0.296766	0.00169173	0.238645	1165.05	Mfs transporter, oct family, solute carrier family 22 (organic anion transporter), member 7; Solute carrier family 22 member 7; Mediates sodium-independent multispecific organic anion transport. High affinity transport of glutarate and prostaglandin E2 in a sodium-independent manner. Mediates also the uptake of alpha-ketoglutarate, p-aminohippuric acid, methotrexate, ochratoxin A, valproate, allo…
Me1	0.29557	9.38852e-07	0.170545	6846.41	Malate dehydrogenase (oxaloacetate-decarboxylating)(nadp+); Malic enzyme 1, NADP(+)-dependent, cytosolic
Zfp691	0.29452	3.30245e-05	0.192783	180.189	Zinc finger protein 691; May be involved in transcriptional regulation
Gstm4	0.291733	1.05011e-10	0.134477	1777.84	Glutathione S-transferase, mu 4
Nedd9	0.291159	0.0122518	0.274974	172.97	Neural precursor cell expressed, developmentally down-regulated gene 9; Enhancer of filamentation 1; Docking protein which plays a central coordinating role for tyrosine-kinase-based signaling related to cell adhesion. May function in transmitting growth control signals between focal adhesions at the cell periphery and the mitotic spindle in response to adhesion or growth factor signals initiatin…
E2f6	0.290639	2.99642e-14	0.116073	367.362	Transcription factor E2F6; Inhibitor of E2F-dependent transcription. Binds DNA cooperatively with DP proteins through the E2 recognition site, 5'-TTTC[CG]CGC-3'. Has a preference for the 5'-TTTCCCGC-3' E2F recognition site. E2F6 lacks the transcriptional activation and pocket protein binding domains. Appears to regulate a subset of E2F-dependent genes whose products are required for entry into th…
Gm13251	0.287282	0.0334353	0.302664	31.7568	Zinc finger protein 992; Predicted gene 13251
Dyrk3	0.286996	0.0452189	0.3146	42.6701	Dual specificity tyrosine-phosphorylation-regulated kinase 3; Dual-specificity kinase which possesses both serine/threonine and tyrosine kinase activities. Negative regulator of EPO-dependent erythropoiesis, may place an upper limit on red cell production during stress erythropoiesis. Inhibits cell death due to cytokine withdrawal in hematopoietic progenitor cells (By similarity). May act by regu…
S100a10	0.285519	6.52466e-14	0.115394	1929.47	Protein S100-A10; Because S100A10 induces the dimerization of ANXA2/p36, it may function as a regulator of protein phosphorylation in that the ANXA2 monomer is the preferred target (in vitro) of tyrosine- specific kinase; Belongs to the S-100 family
Psmd3	0.283792	2.73771e-26	0.0836321	2852.3	Proteasome (prosome, macropain) 26s subunit, non-atpase, 3; 26S proteasome non-ATPase regulatory subunit 3; Component of the 26S proteasome, a multiprotein complex involved in the ATP-dependent degradation of ubiquitinated proteins. This complex plays a key role in the maintenance of protein homeostasis by removing misfolded or damaged proteins, which could impair cellular functions, and by remov…
Rexo2	0.280182	2.78288e-10	0.131766	1575.68	Oligoribonuclease, mitochondrial; 3'-to-5' exoribonuclease specific for small oligoribonucleotides. Active on small (primarily </=5 nucleotides in length) single-stranded RNA and DNA oligomers. May have a role for cellular nucleotide recycling (By similarity); Belongs to the oligoribonuclease family
Blvrb	0.278592	3.19868e-08	0.146023	2081.97	Biliverdin reductase b (flavin reductase (nadph)); Flavin reductase (NADPH); Broad specificity oxidoreductase that catalyzes the NADPH-dependent reduction of a variety of flavins, such as riboflavin, FAD or FMN, biliverdins, methemoglobin and PQQ (pyrroloquinoline quinone). Contributes to heme catabolism and metabolizes linear tetrapyrroles. Can also reduce the complexed Fe(3+) iron to Fe(2+) in …
Plin2	0.278511	0.00428371	0.239887	9308.27	Perilipin-2; May be involved in development and maintenance of adipose tissue
2200002D01Rik	0.276224	0.0308934	0.288182	231.748	RIKEN cDNA 2200002D01 gene
Psma7	0.27592	8.04083e-34	0.071942	2480.87	Proteasome subunit alpha type-7; Component of the 20S core proteasome complex involved in the proteolytic degradation of most intracellular proteins. This complex plays numerous essential roles within the cell by associating with different regulatory particles. Associated with two 19S regulatory particles, forms the 26S proteasome and thus participates in the ATP-dependent degradation of ubiquiti…
Slc26a6	0.274579	0.0175903	0.268527	81.6913	Solute carrier family 26 member 6; Apical membrane anion-exchanger with wide epithelial distribution that plays a role as a component of the pH buffering system for maintaining acid-base homeostasis. Acts as a versatile DIDS-sensitive inorganic and organic anion transporter that mediates the uptake of monovalent anions like chloride, bicarbonate, formate and hydroxyl ion and divalent anions like …
Psmd4	0.27342	1.4447e-14	0.108002	2393.86	Proteasome (prosome, macropain) 26s subunit, non-atpase, 4; 26S proteasome non-ATPase regulatory subunit 4; Component of the 26S proteasome, a multiprotein complex involved in the ATP-dependent degradation of ubiquitinated proteins. This complex plays a key role in the maintenance of protein homeostasis by removing misfolded or damaged proteins, which could impair cellular functions, and by remov…
Them7	0.269453	3.71869e-15	0.104223	252.039	Novel Thioesterase superfamily domain and Saposin A-type domain containing protein (0610012H03Rik); Thioesterase superfamily member 7
Psmc3	0.26899	2.37879e-18	0.0943484	2791.36	Proteasome (prosome, macropain) 26s subunit, atpase 3; 26S proteasome regulatory subunit 6A; Component of the 26S proteasome, a multiprotein complex involved in the ATP-dependent degradation of ubiquitinated proteins. This complex plays a key role in the maintenance of protein homeostasis by removing misfolded or damaged proteins, which could impair cellular functions, and by removing proteins wh…
Cadm4	0.268717	0.00519244	0.235255	153.219	Cell adhesion molecule 4; Involved in the cell-cell adhesion. Has calcium- and magnesium-independent cell-cell adhesion activity. May have tumor- suppressor activity
Zswim7	0.268292	4.41442e-06	0.162862	165.982	Zinc finger SWIM domain-containing protein 7; Involved in early stages of the homologous recombination repair (HRR) pathway of double-stranded DNA breaks arising during DNA replication or induced by DNA-damaging agents
Fam83g	0.266769	0.00374347	0.227482	80.5542	Family with sequence similarity 83, member g; Protein FAM83G; May regulate the bone morphogenetic proteins (BMP) pathway; Belongs to the FAM83 family
Psma1	0.266583	8.43844e-33	0.0705988	2461.98	Proteasome subunit alpha type-1; Component of the 20S core proteasome complex involved in the proteolytic degradation of most intracellular proteins. This complex plays numerous essential roles within the cell by associating with different regulatory particles. Associated with two 19S regulatory particles, forms the 26S proteasome and thus participates in the ATP-dependent degradation of ubiquiti…
Sumf2	0.266531	1.02471e-10	0.122741	198.287	Sulfatase-modifying factor 2; Lacks formyl-glycine generating activity and is unable to convert newly synthesized inactive sulfatases to their active form. Inhibits the activation of sulfatases by SUMF1 (By similarity)
Usp20	0.265309	0.000272909	0.19178	209.319	Ubiquitin carboxyl-terminal hydrolase 20; Deubiquitinating enzyme involved in beta-2 adrenergic receptor (ADRB2) recycling. Acts as a regulator of G-protein coupled receptor (GPCR) signaling by mediating the deubiquitination beta-2 adrenergic receptor (ADRB2). Plays a central role in ADRB2 recycling and resensitization after prolonged agonist stimulation by constitutively binding ADRB2, mediating…
Casz1	0.265265	0.0185729	0.260883	35.1223	Zinc finger protein castor homolog 1; Transcription factor involved in vascular assembly and morphogenesis through direct transcriptional regulation of EGFL7
Slc22a18	0.263009	2.00422e-11	0.117464	2026.95	Solute carrier family 22 member 18; May act as a transporter of organic cations based on a proton efflux antiport mechanism. May play a role in the transport of chloroquine and quinidine-related compounds in kidney (By similarity); Belongs to the major facilitator (TC 2.A.1) superfamily. Organic cation transporter (TC 2.A.1.19) family
Aox1	0.258428	0.0355957	0.274583	1499.95	Oxidase with broad substrate specificity, oxidizing aromatic azaheterocycles, such as N1-methylnicotinamide, N-methylphthalazinium and phthalazine, as well as aldehydes, such as benzaldehyde, retinal, pyridoxal, and vanillin. Plays a role in the metabolism of xenobiotics and drugs containing aromatic azaheterocyclic substituents. Participates in the bioactivation of prodrugs such as famciclovir, …
Serinc2	0.257727	0.000260303	0.185784	246.368	Serine incorporator 2
Psmd2	0.257719	1.86222e-14	0.102199	4896.75	Proteasome (prosome, macropain) 26s subunit, non-atpase, 2; 26S proteasome non-ATPase regulatory subunit 2; Component of the 26S proteasome, a multiprotein complex involved in the ATP-dependent degradation of ubiquitinated proteins. This complex plays a key role in the maintenance of protein homeostasis by removing misfolded or damaged proteins, which could impair cellular functions, and by remov…
Col15a1	0.257555	0.0129816	0.24461	164.668	Collagen alpha-1(XV) chain; Structural protein that stabilizes microvessels and muscle cells, both in heart and in skeletal muscle; Belongs to the multiplexin collagen family
Gsta2	0.257433	0.02399	0.260808	249.917	Glutathione s-transferase, alpha 2 (yc2); Glutathione S-transferase A2; Conjugation of reduced glutathione to a wide number of exogenous and endogenous hydrophobic electrophiles
Psmc2	0.25613	1.99114e-15	0.0980575	2598.78	Proteasome (prosome, macropain) 26s subunit, atpase 2; 26S proteasome regulatory subunit 7; Component of the 26S proteasome, a multiprotein complex involved in the ATP-dependent degradation of ubiquitinated proteins. This complex plays a key role in the maintenance of protein homeostasis by removing misfolded or damaged proteins, which could impair cellular functions, and by removing proteins who…
Gsr	0.255982	1.05975e-12	0.10833	1716.7	Glutathione reductase, mitochondrial; Maintains high levels of reduced glutathione in the cytosol
Psmc4	0.255863	6.50987e-13	0.107349	1895.27	Proteasome (prosome, macropain) 26s subunit, atpase, 4; 26S proteasome regulatory subunit 6B; Component of the 26S proteasome, a multiprotein complex involved in the ATP-dependent degradation of ubiquitinated proteins. This complex plays a key role in the maintenance of protein homeostasis by removing misfolded or damaged proteins, which could impair cellular functions, and by removing proteins w…
Ifi27	0.253604	1.46207e-09	0.123633	1890.35	Interferon, alpha-inducible protein 27 like 1; Interferon, alpha-inducible protein 27
Anxa7	0.252993	4.34021e-18	0.0894199	2302.3	Annexin A7; Calcium/phospholipid-binding protein which promotes membrane fusion and is involved in exocytosis; Belongs to the annexin family
Psmb2	0.250171	4.21168e-20	0.0838407	1443.9	Proteasome (prosome, macropain) subunit, beta type 2; Proteasome subunit beta type-2; Component of the 20S core proteasome complex involved in the proteolytic degradation of most intracellular proteins. This complex plays numerous essential roles within the cell by associating with different regulatory particles. Associated with two 19S regulatory particles, forms the 26S proteasome and thus part…
Mapre3	0.249926	1.41842e-12	0.106325	761.394	Microtubule-associated protein RP/EB family member 3; Plus-end tracking protein (+TIP) that binds to the plus- end of microtubules and regulates the dynamics of the microtubule cytoskeleton. Promotes microtubule growth. May be involved in spindle function by stabilizing microtubules and anchoring them at centrosomes. Also acts as a regulator of minus-end microtubule organization: interacts with t…
Zc2hc1c	0.249632	0.00806687	0.227084	86.9402	Zinc finger c2hc domain-containing protein 1c; Zinc finger, C2HC-type containing 1C; Belongs to the ZC2HC1 family
Aldoa	0.248157	6.46303e-17	0.0908325	3035.94	Fructose-bisphosphate aldolase A; Plays a key role in glycolysis and gluconeogenesis. In addition, may also function as scaffolding protein (By similarity); Belongs to the class I fructose-bisphosphate aldolase family
Psmb3	0.246789	4.34021e-18	0.0872559	1898.94	Proteasome (prosome, macropain) subunit, beta type 3; Proteasome subunit beta type-3; Component of the 20S core proteasome complex involved in the proteolytic degradation of most intracellular proteins. This complex plays numerous essential roles within the cell by associating with different regulatory particles. Associated with two 19S regulatory particles, forms the 26S proteasome and thus part…
Aqp8	0.246005	0.00150855	0.19639	1841.97	Aquaporin-8; Forms a water-specific channel; mercury-sensitive. Also permeable to urea but not to glycerol; Belongs to the MIP/aquaporin (TC 1.A.8) family
Car1	0.245773	0.00741171	0.222071	136.044	Carbonic anhydrase 1; Reversible hydration of carbon dioxide
Tmem79	0.245466	0.0365735	0.261767	37.5839	Transmembrane protein 79; Contributes to the epidermal integrity and skin barrier function. Plays a role in the lamellar granule (LG) secretory system and in the stratum corneum (SC) epithelial cell formation
Trim30d	0.245405	2.46966e-07	0.135915	137.922	Tripartite motif-containing protein 5; Tripartite motif-containing 30D
Col12a1	0.244637	0.0340996	0.258459	46.3084	Collagen alpha-1(XII) chain; Type XII collagen interacts with type I collagen- containing fibrils, the COL1 domain could be associated with the surface of the fibrils, and the COL2 and NC3 domains may be localized in the perifibrillar matrix; Belongs to the fibril-associated collagens with interrupted helices (FACIT) family
Mad2l1bp	0.244565	0.000181756	0.172803	182.726	MAD2L1-binding protein; May function to silence the spindle checkpoint and allow mitosis to proceed through anaphase by binding MAD2L1 after it has become dissociated from the MAD2L1-CDC20 complex
Ubqln2	0.244531	1.64774e-10	0.113777	634.553	Ubiquilin-2; Plays an important role in the regulation of different protein degradation mechanisms and pathways including ubiquitin- proteasome system (UPS), autophagy and the endoplasmic reticulum- associated protein degradation (ERAD) pathway. Mediates the proteasomal targeting of misfolded or accumulated proteins for degradation by binding (via UBA domain) to their polyubiquitin chains and by …
Psmd1	0.244236	1.88897e-13	0.100411	3043.7	Proteasome (prosome, macropain) 26s subunit, non-atpase, 1; 26S proteasome non-ATPase regulatory subunit 1; Component of the 26S proteasome, a multiprotein complex involved in the ATP-dependent degradation of ubiquitinated proteins. This complex plays a key role in the maintenance of protein homeostasis by removing misfolded or damaged proteins, which could impair cellular functions, and by remov…
Pomp	0.244064	6.45128e-18	0.0867313	2692.77	Proteasome maturation protein; Molecular chaperone essential for the assembly of standard proteasomes and immunoproteasomes. Degraded after completion of proteasome maturation (By similarity). Mediates the association of 20S preproteasome with the endoplasmic reticulum (By similarity)
Mocos	0.243554	1.57478e-10	0.113196	1213.16	Molybdenum cofactor sulfurtransferase; Molybdenum cofactor sulfurase; Sulfurates the molybdenum cofactor. Sulfation of molybdenum is essential for xanthine dehydrogenase (XDH) and aldehyde oxidase (ADO) enzymes in which molybdenum cofactor is liganded by 1 oxygen and 1 sulfur atom in active form
Psmc6	0.241115	2.37879e-18	0.084554	1942.45	Proteasome (prosome, macropain) 26s subunit, atpase, 6; 26S proteasome regulatory subunit 10B; Component of the 26S proteasome, a multiprotein complex involved in the ATP-dependent degradation of ubiquitinated proteins. This complex plays a key role in the maintenance of protein homeostasis by removing misfolded or damaged proteins, which could impair cellular functions, and by removing proteins …
Psmc5	0.239203	3.18147e-13	0.0992189	1764.68	Protease (prosome, macropain) 26s subunit, atpase 5; 26S proteasome regulatory subunit 8; Component of the 26S proteasome, a multiprotein complex involved in the ATP-dependent degradation of ubiquitinated proteins. This complex plays a key role in the maintenance of protein homeostasis by removing misfolded or damaged proteins, which could impair cellular functions, and by removing proteins whose…
Htatip2	0.238255	6.41633e-07	0.135869	940.603	HIV-1 Tat interactive protein 2; Oxidoreductase HTATIP2; Oxidoreductase required for tumor suppression. NAPDH- bound form inhibits nuclear import by competing with nuclear import substrates for binding to a subset of nuclear transport receptors. May act as a redox sensor linked to transcription through regulation of nuclear import
Trim37	0.237779	3.27353e-07	0.132805	324.079	Tripartite motif-containing protein 37; E3 ubiquitin-protein ligase TRIM37; E3 ubiquitin-protein ligase required to prevent centriole reduplication (By similarity). Probably acts by ubiquitinating positive regulators of centriole reduplication (By similarity). Mediates monoubiquitination of 'Lys-119' of histone H2A (H2AK119Ub), a specific tag for epigenetic transcriptional repression: associates …
Gsta4	0.237528	0.000261035	0.171281	1075.29	Glutathione s-transferase, alpha 4; Glutathione S-transferase A4; Conjugation of reduced glutathione to a wide number of exogenous and endogenous hydrophobic electrophiles
Glrx	0.236754	6.62839e-07	0.135203	1194.46	Glutaredoxin-1; Has a glutathione-disulfide oxidoreductase activity in the presence of NADPH and glutathione reductase. Reduces low molecular weight disulfides and proteins
Fam219a	0.236383	0.00502901	0.206236	132.81	Protein FAM219A; Family with sequence similarity 219, member A; Belongs to the FAM219 family
Als2cl	0.236032	6.1803e-05	0.158705	697.229	ALS2 C-terminal-like protein; Acts as a guanine nucleotide exchange factor (GEF) for Rab5 GTPase. Regulates the ALS2-mediated endosome dynamics (By similarity)
Slc48a1	0.235074	7.5742e-13	0.0988928	1094.56	Solute carrier family 48 (heme transporter), member 1; Heme transporter HRG1; Heme transporter that regulates intracellular heme availability through the endosomal or lysosomal compartment
Bach1	0.233823	7.16101e-08	0.125246	960.239	Btb and cnc homology 1, basic leucine zipper transcription factor 1; Transcription regulator protein BACH1; Transcriptional regulator that acts as repressor or activator. Binds, in vitro, to NF-E2 binding sites. Play important roles in coordinating transcription activation and repression by MAFK
Vcp	0.232154	2.53263e-15	0.0892015	10048.2	Transitional endoplasmic reticulum ATPase; Necessary for the fragmentation of Golgi stacks during mitosis and for their reassembly after mitosis. Involved in the formation of the transitional endoplasmic reticulum (tER). The transfer of membranes from the endoplasmic reticulum to the Golgi apparatus occurs via 50-70 nm transition vesicles which derive from part-rough, part-smooth transitional ele…
Ugdh	0.231612	0.00161944	0.185659	3193.55	UDP-glucose 6-dehydrogenase; Involved in the biosynthesis of glycosaminoglycans; hyaluronan, chondroitin sulfate, and heparan sulfate
Ldhd	0.230432	2.17408e-05	0.148214	3918.6	Probable D-lactate dehydrogenase, mitochondrial; Lactate dehydrogenase D
Slc39a4	0.229539	4.98011e-05	0.15283	2249.48	Solute carrier family 39 (zinc transporter), member 4; Zinc transporter ZIP4; Plays an important role in cellular zinc homeostasis as a zinc transporter. Regulated in response to zinc availability
Eaf1	0.229257	5.59225e-06	0.140277	1193.15	ELL-associated factor 1; Acts as a transcriptional transactivator of ELL and ELL2 elongation activities
Psmb7	0.228419	5.4126e-12	0.099462	3869	Proteasome (prosome, macropain) subunit, beta type 7; Proteasome subunit beta type-7; Component of the 20S core proteasome complex involved in the proteolytic degradation of most intracellular proteins. This complex plays numerous essential roles within the cell by associating with different regulatory particles. Associated with two 19S regulatory particles, forms the 26S proteasome and thus part…
Psmd11	0.228126	2.63559e-10	0.107144	2552.38	Proteasome (prosome, macropain) 26s subunit, non-atpase, 11; 26S proteasome non-ATPase regulatory subunit 11; Component of the 26S proteasome, a multiprotein complex involved in the ATP-dependent degradation of ubiquitinated proteins. This complex plays a key role in the maintenance of protein homeostasis by removing misfolded or damaged proteins, which could impair cellular functions, and by rem…
Acaa1b	0.226886	0.00926667	0.208838	18762.5	3-ketoacyl-CoA thiolase B, peroxisomal; acetyl-Coenzyme A acyltransferase 1B
1700037H04Rik	0.226724	0.0162537	0.219866	49.042	UPF0687 protein C20orf27 homolog; RIKEN cDNA 1700037H04 gene; Belongs to the UPF0687 family
1700024P16Rik	0.226637	0.0231154	0.228636	111.977	FYN-binding protein 2; Adapter protein that plays a role in T-cell receptor (TCR)-mediated activation of signaling pathways. Required for T- cell activation and integrin-mediated T-cell adhesion in response to TCR stimulation
Psmb6	0.226411	5.30221e-15	0.0880794	2620.21	Proteasome (prosome, macropain) subunit, beta type 6; Proteasome subunit beta type-6; Component of the 20S core proteasome complex involved in the proteolytic degradation of most intracellular proteins. This complex plays numerous essential roles within the cell by associating with different regulatory particles. Associated with two 19S regulatory particles, forms the 26S proteasome and thus part…
Phf1	0.226331	8.62061e-05	0.154468	319.204	PHD finger protein 1; Polycomb group (PcG) that specifically binds histone H3 trimethylated at 'Lys-36' (H3K36me3) and recruits the PRC2 complex. Involved in DNA damage response and is recruited at double-strand breaks (DSBs). Acts by binding to H3K36me3, a mark for transcriptional activation, and recruiting the PRC2 complex: it is however unclear whether recruitment of the PRC2 complex to H3K36m…
Psmd12	0.225862	2.9075e-10	0.106338	2005.4	Proteasome (prosome, macropain) 26s subunit, non-atpase, 12; 26S proteasome non-ATPase regulatory subunit 12; Component of the 26S proteasome, a multiprotein complex involved in the ATP-dependent degradation of ubiquitinated proteins. This complex plays a key role in the maintenance of protein homeostasis by removing misfolded or damaged proteins, which could impair cellular functions, and by rem…
Nsfl1c	0.225844	3.71869e-15	0.0873712	1361.77	Ubx domain-containing protein 1; NSFL1 cofactor p47; Reduces the ATPase activity of VCP. Necessary for the fragmentation of Golgi stacks during mitosis and for VCP-mediated reassembly of Golgi stacks after mitosis. May play a role in VCP- mediated formation of transitional endoplasmic reticulum (tER) (By similarity)
Rhod	0.225079	0.00254917	0.18662	618.064	Rho-related GTP-binding protein RhoD; Involved in endosome dynamics. May coordinate membrane transport with the function of the cytoskeleton. Involved in the internalization and trafficking of activated tyrosine kinase receptors such as PDGFRB. Participates in the reorganization of actin cytoskeleton; the function seems to involve WHAMM and includes regulation of filopodia formation and actin fil…
Ly96	0.224951	0.00198026	0.182848	106.04	Lymphocyte antigen 96; Binds bacterial lipopolysaccharide (LPS). Cooperates with TLR4 in the innate immune response to bacterial lipopolysaccharide (LPS), and with TLR2 in the response to cell wall components from Gram-positive and Gram- negative bacteria. Enhances TLR4-dependent activation of NF-kappa- B. Cells expressing both LY96 and TLR4, but not TLR4 alone, respond to LPS
Cd276	0.22378	0.00585272	0.197892	196.963	Immune costimulatory protein b7-h3; CD276 antigen; Modulates T-cell-mediated immune responses and the development of acute and chronic transplant rejection. Plays a positive regulatory role in bone formation and has a dual role in the bone-immune interface. Induces antitumor immunity as it activates both acquired and innate immunity leading to natural killer cell and CD8 T-cell dependent killing …
Acyp1	0.223293	3.69923e-08	0.117483	159.926	Acylphosphatase 1, erythrocyte (common) type; Acylphosphatase-1; Its physiological role is not yet clear
Pla2g6	0.222308	0.00217834	0.181963	612.019	85/88 kDa calcium-independent phospholipase A2; Catalyzes the release of fatty acids from phospholipids. It has been implicated in normal phospholipid remodeling, nitric oxide-induced or vasopressin-induced arachidonic acid release and in leukotriene and prostaglandin production. May participate in fas mediated apoptosis and in regulating transmembrane ion flux in glucose-stimulated B-cells. Has …
Zrsr1	0.221193	1.98888e-08	0.114593	350.46	U2 small nuclear ribonucleoprotein auxiliary factor 35 kDa subunit-related protein 1; Zinc finger (CCCH type), RNA binding motif and serine/arginine rich 1
Eepd1	0.220219	0.000243551	0.158205	337.913	Endonuclease/exonuclease/phosphatase family domain-containing protein 1; Endonuclease/exonuclease/phosphatase family domain containing 1
Kctd9	0.219433	0.0105556	0.204354	308.71	BTB/POZ domain-containing protein KCTD9; Potassium channel tetramerisation domain containing 9
BC004004	0.218687	2.71496e-15	0.0841783	1889.85	Bombesin receptor-activated protein C6orf89 homolog; Exhibits histone deacetylase (HDAC) enhancer properties. May play a role in cell cycle progression and wound repair of bronchial epithelial cells
Ccdc77	0.218331	0.00669029	0.195301	104.475	Coiled-coil domain-containing protein 77; Coiled-coil domain containing 77
Psmc1	0.21813	2.14735e-12	0.0934527	2891.56	Protease (prosome, macropain) 26s subunit, atpase 1; 26S proteasome regulatory subunit 4; Component of the 26S proteasome, a multiprotein complex involved in the ATP-dependent degradation of ubiquitinated proteins. This complex plays a key role in the maintenance of protein homeostasis by removing misfolded or damaged proteins, which could impair cellular functions, and by removing proteins whose…
Wee1	0.217649	0.0403404	0.235029	76.1788	Wee 1 homolog 1 (s. pombe); Wee1-like protein kinase; Acts as a negative regulator of entry into mitosis (G2 to M transition) by protecting the nucleus from cytoplasmically activated cyclin B1-complexed CDK1 before the onset of mitosis by mediating phosphorylation of CDK1 on 'Tyr-15'. Specifically phosphorylates and inactivates cyclin B1-complexed CDK1 reaching a maximum during G2 phase and a min…
Gpi1	0.216718	3.99115e-12	0.0938585	4918.03	Glucose-6-phosphate isomerase 1; Glucose-6-phosphate isomerase; Besides it's role as a glycolytic enzyme, mammalian GPI can function as a tumor-secreted cytokine and an angiogenic factor (AMF) that stimulates endothelial cell motility. GPI is also a neurotrophic factor (Neuroleukin) for spinal and sensory neurons
Sqstm1	0.216215	4.72526e-17	0.0788051	9476.85	Sequestosome-1; Autophagy receptor that interacts directly with both the cargo to become degraded and an autophagy modifier of the MAP1 LC3 family. Required both for the formation and autophagic degradation of polyubiquitin-containing bodies, called ALIS (aggresome-like induced structures) and links ALIS to the autophagic machinery. Involved in midbody ring degradation (By similarity). May regula…
Irf7	0.214478	2.40871e-13	0.0885584	1177.67	Interferon regulatory factor 7; Key transcriptional regulator of type I interferon (IFN)-dependent immune responses and plays a critical role in the innate immune response against DNA and RNA viruses. Regulates the transcription of type I IFN genes (IFN-alpha and IFN-beta) and IFN-stimulated genes (ISG) by binding to an interferon-stimulated response element (ISRE) in their promoters. Can efficie…
H2-Q1	0.213942	0.0011791	0.167949	506.73	Histocompatibility 2, Q region locus 1
Stard3nl	0.213579	5.85702e-05	0.143271	187.338	STARD3 N-terminal-like protein; Tethering protein that creates contact site between the endoplasmic reticulum and late endosomes: localizes to late endosome membranes and contacts the endoplasmic reticulum via interaction with VAPA and VAPB
Peg3	0.212865	0.0182715	0.208945	290.11	Paternally-expressed gene 3 protein; Induces apoptosis in cooperation with SIAH1A. Acts as a mediator between p53/TP53 and BAX in a neuronal death pathway that is activated by DNA damage. Acts synergistically with TRAF2 and inhibits TNF induced apoptosis through activation of NF-kappa-B. Plays a role in regulating maternal behavior and offspring growth; Belongs to the krueppel C2H2-type zinc-fing…
Plk4	0.211537	0.0316154	0.221316	39.7183	Serine/threonine-protein kinase PLK4; Serine/threonine-protein kinase that plays a central role in centriole duplication. Able to trigger procentriole formation on the surface of the parental centriole cylinder, leading to the recruitment of centriole biogenesis proteins such as SASS6, CENPJ/CPAP, CCP110, CEP135 and gamma-tubulin. When overexpressed, it is able to induce centrosome amplification …
Cyp3a59	0.211322	0.029576	0.219012	1214.58	Cytochrome P450, family 3, subfamily a, polypeptide 59
Psmb1	0.209834	1.15514e-17	0.0751902	3010.02	Proteasome (prosome, macropain) subunit, beta type 1; Proteasome subunit beta type-1; Component of the 20S core proteasome complex involved in the proteolytic degradation of most intracellular proteins. This complex plays numerous essential roles within the cell by associating with different regulatory particles. Associated with two 19S regulatory particles, forms the 26S proteasome and thus part…
Slc35e3	0.207904	0.0460471	0.22862	425.12	Solute carrier family 35 member E3; Putative transporter
Ccdc28a	0.207518	0.000436556	0.153856	182.752	Coiled-coil domain-containing 28a; Coiled-coil domain containing 28A
Arl8a	0.207392	2.83901e-09	0.1026	386.626	ADP-ribosylation factor-like protein 8A; May play a role in lysosomes motility. Alternatively, may play a role in chromosome segregation (By similarity)
Lrrc20	0.207357	0.000305744	0.150825	134.345	Leucine-rich repeat-containing protein 20; Leucine rich repeat containing 20
Trafd1	0.206208	2.26552e-06	0.122357	1170.71	TRAF-type zinc finger domain-containing protein 1; Negative feedback regulator that controls excessive innate immune responses. Regulates both Toll-like receptor 4 (TLR4) and DDX58/RIG1-like helicases (RLH) pathways. May inhibit the LTR pathway by direct interaction with TRAF6 and attenuation of NF-kappa-B activation. May negatively regulate the RLH pathway downstream from MAVS and upstream of NF…
Igf2bp3	0.20593	0.0188029	0.202762	258.244	Insulin-like growth factor 2 mRNA-binding protein 3; RNA-binding factor that may recruit target transcripts to cytoplasmic protein-RNA complexes (mRNPs). This transcript 'caging' into mRNPs allows mRNA transport and transient storage. It also modulates the rate and location at which target transcripts encounter the translational apparatus and shields them from endonuclease attacks or microRNA-med…
Ide	0.20569	0.0166293	0.199953	3328.44	Insulin degrading enzyme; Plays a role in the cellular breakdown of insulin, APP peptides, IAPP peptides, glucagon, bradykinin, kallidin and other peptides, and thereby plays a role in intercellular peptide signaling Substrate binding induces important conformation changes, making it possible to bind and degrade larger substrates, such as insulin (By similarity). Contributes to the regulation of …
Apol9b	0.205159	0.00455634	0.177555	2541.82	Apolipoprotein L 9b
Ube4b	0.204516	7.77632e-05	0.138873	1124.19	Ubiquitin conjugation factor E4 B; Ubiquitin-protein ligase that probably functions as an E3 ligase in conjunction with specific E1 and E2 ligases. May also function as an E4 ligase mediating the assembly of polyubiquitin chains on substrates ubiquitinated by another E3 ubiquitin ligase
Txn1	0.203469	6.83378e-18	0.0723945	5891.05	Thioredoxin; Participates in various redox reactions through the reversible oxidation of its active center dithiol to a disulfide and catalyzes dithiol-disulfide exchange reactions (By similarity). Plays a role in the reversible S-nitrosylation of cysteine residues in target proteins, and thereby contributes to the response to intracellular nitric oxide. Nitrosylates the active site Cys of CASP3 …
Oasl1	0.20337	0.00140356	0.161529	237.028	2'-5'-oligoadenylate synthase-like protein 1; Does not have 2'-5'-OAS activity, but can bind double- stranded RNA. Displays antiviral activity via an alternative antiviral pathway independent of RNase L; Belongs to the 2-5A synthase family
Rasgrp2	0.203246	0.0183324	0.199591	199.209	RAS guanyl-releasing protein 2; Functions as a calcium- and DAG-regulated nucleotide exchange factor specifically activating Rap through the exchange of bound GDP for GTP. May also activates other GTPases such as RRAS, RRAS2, NRAS, KRAS but not HRAS. Functions in aggregation of platelets and adhesion of T-lymphocytes and neutrophils probably through inside-out integrin activation. May function in…
Naa25	0.202607	0.0001554	0.142098	610.671	N-alpha-acetyltransferase 25, NatB auxiliary subunit; Non-catalytic subunit of the NatB complex which catalyzes acetylation of the N-terminal methionine residues of peptides beginning with Met-Asp-Glu. May play a role in normal cell-cycle progression; Belongs to the MDM20/NAA25 family
Zwint	0.202313	1.58445e-15	0.0771865	1477.02	ZW10 interactor; Part of the MIS12 complex, which is required for kinetochore formation and spindle checkpoint activity. Required to target ZW10 to the kinetochore at prometaphase (By similarity)
Crat	0.200983	0.000233012	0.143978	727.318	Carnitine O-acetyltransferase; Carnitine acetylase is specific for short chain fatty acids. Carnitine acetylase seems to affect the flux through the pyruvate dehydrogenase complex. It may be involved as well in the transport of acetyl-CoA into mitochondria; Belongs to the carnitine/choline acetyltransferase family
Usp14	0.20021	6.62839e-07	0.114318	1095.04	Ubiquitin carboxyl-terminal hydrolase 14; Proteasome-associated deubiquitinase which releases ubiquitin from the proteasome targeted ubiquitinated proteins. Ensures the regeneration of ubiquitin at the proteasome. Is a reversibly associated subunit of the proteasome and a large fraction of proteasome-free protein exists within the cell. Required for the degradation of the chemokine receptor CXCR4…
Isg15	0.199708	1.93609e-05	0.127805	445.507	Ubiquitin cross-reactive protein; Ubiquitin-like protein ISG15; Ubiquitin-like protein which plays a key role in the innate immune response to viral infection either via its conjugation to a target protein (ISGylation) or via its action as a free or unconjugated protein. ISGylation involves a cascade of enzymatic reactions involving E1, E2, and E3 enzymes which catalyze the conjugation of ISG15 t…
Entpd5	0.199291	1.44121e-05	0.126107	4867.32	Ectonucleoside triphosphate diphosphohydrolase 5; Uridine diphosphatase (UDPase) that promotes protein N- glycosylation and ATP level regulation. UDP hydrolysis promotes protein N-glycosylation and folding in the endoplasmic reticulum, as well as elevated ATP consumption in the cytosol via an ATP hydrolysis cycle. Together with CMPK1 and AK1, constitutes an ATP hydrolysis cycle that converts ATP …
Gga2	0.198025	0.035839	0.210627	295.089	Golgi associated, gamma adaptin ear containing, arf binding protein 2; ADP-ribosylation factor-binding protein GGA2; Plays a role in protein sorting and trafficking between the trans-Golgi network (TGN) and endosomes. Mediates the ARF- dependent recruitment of clathrin to the TGN and binds ubiquitinated proteins and membrane cargo molecules with a cytosolic acidic cluster-dileucine (AC-LL) motif …
Txnl1	0.197719	1.1844e-10	0.0913715	2185.21	Thioredoxin-like protein 1; Active thioredoxin with a redox potential of about -250 mV
Ikbkg	0.197072	0.00882114	0.180581	1500.41	NF-kappa-B essential modulator; Regulatory subunit of the IKK core complex which phosphorylates inhibitors of NF-kappa-B thus leading to the dissociation of the inhibitor/NF-kappa-B complex and ultimately the degradation of the inhibitor. Its binding to scaffolding polyubiquitin seems to play a role in IKK activation by multiple signaling receptor pathways. Also considered to be a mediator for TA…
Cct3	0.195575	9.04781e-09	0.099452	2130.07	Chaperonin containing tcp1, subunit 3 (gamma); T-complex protein 1 subunit gamma; Molecular chaperone; assists the folding of proteins upon ATP hydrolysis. As part of the BBS/CCT complex may play a role in the assembly of BBSome, a complex involved in ciliogenesis regulating transports vesicles to the cilia. Known to play a role, in vitro, in the folding of actin and tubulin. Plays a role in the …
Unc5b	0.195495	0.0231154	0.197135	84.9893	Netrin receptor UNC5B; Receptor for netrin required for axon guidance. Mediates axon repulsion of neuronal growth cones in the developing nervous system upon ligand binding. Axon repulsion in growth cones may be caused by its association with DCC that may trigger signaling for repulsion (By similarity). Functions as netrin receptor that negatively regulates vascular branching during angiogenesis.…
Dhx58	0.195369	9.10969e-05	0.133697	312.975	Probable ATP-dependent RNA helicase DHX58; Acts as a regulator of DDX58/RIG-I and IFIH1/MDA5 mediated antiviral signaling. Cannot initiate antiviral signaling as it lacks the CARD domain required for activating MAVS/IPS1- dependent signaling events. Can have both negative and positive regulatory functions related to DDX58/RIG-I and IFIH1/MDA5 signaling and this role in regulating signaling may be…
Gstm3	0.195062	0.0357206	0.207381	1753.38	Glutathione S-transferase Mu 3; Conjugation of reduced glutathione to a wide number of exogenous and endogenous hydrophobic electrophiles; Belongs to the GST superfamily. Mu family
Ccl25	0.193123	0.00834695	0.176158	76.5588	Chemokine (c-c motif) ligand 25; C-C motif chemokine 25; Potentially involved in T-cell development. Recombinant protein shows chemotactic activity on thymocytes, macrophages, THP-1 cells, and dendritics cells but is inactive on peripheral blood lymphocytes and neutrophils. Binds to CCR9. Binds to atypical chemokine receptor ACKR4 and mediates the recruitment of beta-arrestin (ARRB1/2) to ACKR4
Sh3bgrl2	0.192165	2.74035e-05	0.124709	1192.83	SH3 domain-binding glutamic acid-rich-like protein 2; SH3 domain binding glutamic acid-rich protein like 2
Srr	0.191717	2.60883e-06	0.114313	2294.74	Serine racemase; Catalyzes the synthesis of D-serine from L-serine. D- serine is a key coagonist with glutamate at NMDA receptors. Has dehydratase activity towards both L-serine and D-serine
Meiob	0.191648	0.00419485	0.164737	110.525	Meiosis-specific with OB domain-containing protein; Single-stranded DNA-binding protein required for homologous recombination in meiosis I. Required for double strand breaks (DSBs) repair and crossover formation and promotion of faithful and complete synapsis. Not required for the initial loading of recombinases but required to maintain a proper number of RAD51 and DMC1 foci after the zygotene st…
Adrm1	0.191267	1.43896e-09	0.09319	1980.22	Proteasomal ubiquitin receptor ADRM1; Component of the 26S proteasome, a multiprotein complex involved in the ATP-dependent degradation of ubiquitinated proteins. This complex plays a key role in the maintenance of protein homeostasis by removing misfolded or damaged proteins, which could impair cellular functions, and by removing proteins whose functions are no longer required. Therefore, the pr…
Prnp	0.190499	0.0018793	0.154218	642.267	Major prion protein; Its primary physiological function is unclear. May play a role in neuronal development and synaptic plasticity. May be required for neuronal myelin sheath maintenance. May promote myelin homeostasis through acting as a agonist for ADGRG6 receptor. May play a role in iron uptake and iron homeostasis. Soluble oligomers are toxic to cultured neuroblastoma cells and induce apopto…
Grina	0.190375	1.19245e-14	0.0749718	2756.24	Glutamate receptor, ionotropic, n-methyl d-aspartate-associated protein 1 (glutamate binding); Protein lifeguard 1; Potential apoptotic regulator
Acacb	0.190361	3.36146e-05	0.124715	2117.73	Acetyl-CoA carboxylase 2; Catalyzes the ATP-dependent carboxylation of acetyl-CoA to malonyl-CoA (By similarity). Carries out three functions: biotin carboxyl carrier protein, biotin carboxylase and carboxyltransferase (By similarity). Involved in inhibition of fatty acid and glucose oxidation and enhancement of fat storage. May play a role in regulation of mitochondrial fatty acid oxidation thro…
Slc46a3	0.190149	0.00171544	0.153085	1042.81	Mfs transporter, pcft/hcp family, solute carrier family 46, member 3; Solute carrier family 46, member 3
Rsad2	0.189646	1.87734e-05	0.121191	417.23	Radical S-adenosyl methionine domain-containing protein 2; Interferon-inducible iron-sulfur (4FE-4S) cluster- binding antiviral protein which plays a major role in the cell antiviral state induced by type I and type II interferon. Can inhibit a wide range of viruses, including west Nile virus (WNV), dengue virus, sindbis virus, influenza A virus, sendai virus and vesicular stomatitis virus (VSV).…
Psma3	0.189284	1.17424e-14	0.0744986	2953.53	Proteasome subunit alpha type-3; Component of the 20S core proteasome complex involved in the proteolytic degradation of most intracellular proteins. This complex plays numerous essential roles within the cell by associating with different regulatory particles. Associated with two 19S regulatory particles, forms the 26S proteasome and thus participates in the ATP-dependent degradation of ubiquiti…
Gtf2ird1	0.188251	0.0116159	0.176995	396.5	General transcription factor II-I repeat domain-containing protein 1; May be a transcription regulator involved in cell-cycle progression and skeletal muscle differentiation. May repress GTF2I transcriptional functions, by preventing its nuclear residency, or by inhibiting its transcriptional activation. May contribute to slow-twitch fiber type specificity during myogenesis and in regenerating mu…
Rusc1	0.188057	0.000726737	0.143236	130.485	RUN and SH3 domain-containing protein 1; Putative signaling adapter which may play a role in neuronal differentiation. May be involved in regulation of NGF- dependent neurite outgrowth. Proposed to play a role in neuronal vesicular trafficking, specifically involving pre-synaptic membrane proteins. Seems to be involved in signaling pathways that are regulated by the prolonged activation of MAPK. …
Fn3k	0.187783	0.00167733	0.150848	304.237	Protein-fructosamine 3-kinase; Fructosamine-3-kinase; May initiate a process leading to the deglycation of fructoselysine and of glycated proteins. May play a role in the phosphorylation of 1-deoxy-1-morpholinofructose (DMF), fructoselysine, fructoseglycine, fructose and glycated lysozyme (By similarity)
Camk2g	0.187295	0.00218303	0.153375	236.77	Calcium/calmodulin-dependent protein kinase type II subunit gamma; Calcium/calmodulin-dependent protein kinase that functions autonomously after Ca(2+)/calmodulin-binding and autophosphorylation, and is involved in sarcoplasmic reticulum Ca(2+) transport in skeletal muscle and may function in dendritic spine and synapse formation and neuronal plasticity. In slow- twitch muscles, is involved in re…
Rbm15	0.186608	0.0332143	0.196397	196.593	RNA-binding protein that acts as a key regulator of N6- methyladenosine (m6A) methylation of RNAs, thereby regulating different processes, such as hematopoietic cell homeostasis, alternative splicing of mRNAs and X chromosome inactivation mediated by Xist RNA . Associated component of the WMM complex, a complex that mediates N6-methyladenosine (m6A) methylation of RNAs, a modification that plays …
Ubxn4	0.186241	0.00087189	0.143505	2821.75	Ubx domain-containing protein 1/4; UBX domain-containing protein 4; Involved in endoplasmic reticulum-associated protein degradation (ERAD). Acts as a platform to recruit both UBQLN1 and VCP to the ER during ERAD
Pir	0.185986	5.49702e-05	0.124366	461.916	Pirin; Transcriptional coregulator of NF-kappa-B which facilitates binding of NF-kappa-B proteins to target kappa-B genes in a redox-state-dependent manner. May be required for efficient terminal myeloid maturation of hematopoietic cells. Has quercetin 2,3-dioxygenase activity (in vitro) (By similarity); Belongs to the pirin family
1500011K16Rik	0.184742	0.000912848	0.142728	307.179	Uncharacterized protein LINC00116 homolog; RIKEN cDNA 1500011K16 gene
Slc22a5	0.184411	0.0213603	0.184021	486.3	Mfs transporter, oct family, solute carrier family 22 (organic cation transporter), member 4/5; Solute carrier family 22 member 5; Sodium-ion dependent, high affinity carnitine transporter. Involved in the active cellular uptake of carnitine. Transports one sodium ion with one molecule of carnitine. Also transports organic cations such as tetraethylammonium (TEA) without the involvement of sodium…
Atox1	0.184367	6.55022e-12	0.0806074	1632.51	Antioxidant 1 copper chaperone; Copper transport protein ATOX1; Binds and deliver cytosolic copper to the copper ATPase proteins. May be important in cellular antioxidant defense (By similarity)
Tcea3	0.183944	9.09701e-10	0.0887046	1142.3	Transcription elongation factor A protein 3; Necessary for efficient RNA polymerase II transcription elongation past template-encoded arresting sites. The arresting sites in DNA have the property of trapping a certain fraction of elongating RNA polymerases that pass through, resulting in locked ternary complexes. Cleavage of the nascent transcript by S-II allows the resumption of elongation from …
Cpeb3	0.183473	0.00269134	0.152719	224.865	Cytoplasmic polyadenylation element-binding protein 3; Sequence-specific RNA-binding protein which acts as a translational repressor in the basal unstimulated state but, following neuronal stimulation, acts as a translational activator. In contrast to CPEB1, does not bind to the cytoplasmic polyadenylation element (CPE), a uridine- rich sequence element within the mRNA 3'-UTR, but binds to a U- r…
Mfsd7b	0.183387	0.0440863	0.200384	114.196	Feline leukemia virus subgroup C receptor-related protein 1; Isoform 1: Heme transporter that exports cytoplasmic heme. It can also export coproporphyrin and protoporphyrin IX, which are both intermediate products in the heme biosynthetic pathway. Does not export bilirubin. Heme export depends on the presence of HPX and is required to maintain intracellular free heme balance, protecting cells fro…
Psma2	0.183108	7.7245e-10	0.0879834	1967.48	Proteasome subunit alpha type-2; Component of the 20S core proteasome complex involved in the proteolytic degradation of most intracellular proteins. This complex plays numerous essential roles within the cell by associating with different regulatory particles. Associated with two 19S regulatory particles, forms the 26S proteasome and thus participates in the ATP-dependent degradation of ubiquiti…
Hsdl2	0.18305	0.000185676	0.129572	2018.84	Hydroxysteroid dehydrogenase-like protein 2; Has apparently no steroid dehydrogenase activity; Belongs to the short-chain dehydrogenases/reductases (SDR) family
Psme4	0.182935	2.9803e-05	0.119117	3325.53	Proteasome activator complex subunit 4; Associated component of the proteasome that specifically recognizes acetylated histones and promotes ATP- and ubiquitin- independent degradation of core histones during spermatogenesis and DNA damage response. Recognizes and binds acetylated histones via its bromodomain-like (BRDL) region and activates the proteasome by opening the gated channel for substra…
Tdrp	0.182801	0.00543432	0.160752	351.834	Testis development related protein; Contributes to normal sperm motility, but not essential for male fertility
AI314180	0.182521	4.2853e-07	0.102805	2266.36	Proteasome-associated protein ECM29 homolog; Adapter/scaffolding protein that binds to the 26S proteasome, motor proteins and other compartment specific proteins. May couple the proteasome to different compartments including endosome, endoplasmic reticulum and centrosome. May play a role in ERAD and other enhanced proteolyis (By similarity)
Coasy	0.182517	3.90557e-07	0.102513	3155.02	Bifunctional coenzyme A synthase; Bifunctional enzyme that catalyzes the fourth and fifth sequential steps of CoA biosynthetic pathway. The fourth reaction is catalyzed by the phosphopantetheine adenylyltransferase, coded by the coaD domain; the fifth reaction is catalyzed by the dephospho-CoA kinase, coded by the coaE domain. May act as a point of CoA biosynthesis regulation; In the central sect…
Psmd5	0.182254	4.00835e-08	0.0961491	792.365	Proteasome (prosome, macropain) 26s subunit, non-atpase, 5; 26S proteasome non-ATPase regulatory subunit 5; Acts as a chaperone during the assembly of the 26S proteasome, specifically of the base subcomplex of the PA700/19S regulatory complex (RC). In the initial step of the base subcomplex assembly is part of an intermediate PSMD5:PSMC2:PSMC1:PSMD2 module which probably assembles with a PSMD10:P…
Abhd6	0.180935	0.0158991	0.175129	728.702	Abhydrolase domain-containing protein 6; Monoacylglycerol lipase ABHD6; Lipase that preferentially hydrolysis medium-chain saturated monoacylglycerols including 2-arachidonoylglycerol. Through 2-arachidonoylglycerol degradation may regulate endocannabinoid signaling pathways. May also have a lysophosphatidyl lipase activity with a preference for lysophosphatidylglycerol among other lysophospholip…
Fam102a	0.180666	0.00888612	0.16574	517.065	Family with sequence similarity 102, member a; Protein FAM102A; May play a role in estrogen action
Psmb9	0.179818	0.00252928	0.148979	321.649	Proteasome subunit beta type-9; The proteasome is a multicatalytic proteinase complex which is characterized by its ability to cleave peptides with Arg, Phe, Tyr, Leu, and Glu adjacent to the leaving group at neutral or slightly basic pH. The proteasome has an ATP-dependent proteolytic activity. This subunit is involved in antigen processing to generate class I binding peptides. Contributes to NF…
Spc24	0.179361	0.000194703	0.12728	194.989	Kinetochore protein Spc24; Acts as a component of the essential kinetochore- associated NDC80 complex, which is required for chromosome segregation and spindle checkpoint activity. Required for kinetochore integrity and the organization of stable microtubule binding sites in the outer plate of the kinetochore. The NDC80 complex synergistically enhances the affinity of the SKA1 complex for microtu…
Psmd7	0.179006	1.19815e-13	0.0730695	1633.98	26S proteasome non-ATPase regulatory subunit 7; Component of the 26S proteasome, a multiprotein complex involved in the ATP-dependent degradation of ubiquitinated proteins. This complex plays a key role in the maintenance of protein homeostasis by removing misfolded or damaged proteins, which could impair cellular functions, and by removing proteins whose functions are no longer required. Therefo…
Ppcs	0.177911	0.00150855	0.141967	601.472	Phosphopantothenate--cysteine ligase; Catalyzes the first step in the biosynthesis of coenzyme A from vitamin B5, where cysteine is conjugated to 4'- phosphopantothenate to form 4-phosphopantothenoylcysteine; Belongs to the PPC synthetase family
Creg1	0.177777	3.26299e-06	0.106776	7252.64	Cellular repressor of e1a-stimulated genes 1; Protein CREG1; May contribute to the transcriptional control of cell growth and differentiation. Antagonizes transcriptional activation and cellular transformation by the adenovirus E1A protein. The transcriptional control activity of cell growth requires interaction with IGF2R (By similarity)
Spryd7	0.17649	3.01895e-05	0.11503	682.437	Spry domain-containing protein 7; SPRY domain containing 7
Ctsd	0.176381	4.6834e-20	0.0592226	8186.2	Cathepsin D; Acid protease active in intracellular protein breakdown. Plays a role in APP processing following cleavage and activation by ADAM30 which leads to APP degradation; Belongs to the peptidase A1 family
Traf3	0.175759	0.00496949	0.153199	293.694	TNF receptor-associated factor 3; Regulates pathways leading to the activation of NF- kappa-B and MAP kinases, and plays a central role in the regulation of B-cell survival. Part of signaling pathways leading to the production of cytokines and interferon. Required for normal antibody isotype switching from IgM to IgG. Plays a role T-cell dependent immune responses. Plays a role in the regulation …
Dnase2a	0.175672	0.0078983	0.159491	483.785	Deoxyribonuclease-2-alpha; Hydrolyzes DNA under acidic conditions with a preference for double-stranded DNA. Plays a major role in the degradation of nuclear DNA in cellular apoptosis during development. Necessary for proper fetal development and for definitive erythropoiesis in fetal liver, where it degrades nuclear DNA expelled from erythroid precursor cells; Belongs to the DNase II family
2410131K14Rik	0.175471	0.0125451	0.166117	158.897	Srebf pathway regulator in golgi 1; UPF0454 protein C12orf49 homolog; RIKEN cDNA 2410131K14 gene
Rtp4	0.175335	0.000780151	0.134189	334.364	Receptor-transporting protein 4; Probable chaperone protein which facilitates trafficking and functional cell surface expression of some G-protein coupled receptors (GPCRs). Promotes functional expression of the bitter taste receptor TAS2R16 (By similarity). Also promotes functional expression of the opioid receptor heterodimer OPRD1-OPRM1; Belongs to the TMEM7 family
Dnajb2	0.175004	7.87865e-06	0.108386	1144.46	Dnaj heat shock protein family (hsp40) member b2; DnaJ homolog subfamily B member 2; Functions as a co-chaperone, regulating the substrate binding and activating the ATPase activity of chaperones of the HSP70/heat shock protein 70 family. In parallel, also contributes to the ubiquitin-dependent proteasomal degradation of misfolded proteins. Thereby, may regulate the aggregation and promote the fu…
Zfp64	0.174787	0.00733925	0.157747	193.57	Zinc finger protein 64, isoform cra_b; May be involved in transcriptional regulation
Gm21967	0.173035	0.0409488	0.187175	237.929	Transmembrane protein 267; Predicted gene, 21967
Wfdc21	0.172553	0.0128108	0.16364	3794.84	Wap four-disulfide core domain 21; Protein Wfdc21; May promote activation of the metalloproteinase MMP2
Slirp	0.172433	4.65258e-07	0.0973707	494.944	SRA stem-loop-interacting RNA-binding protein, mitochondrial; RNA-binding protein that acts as a nuclear receptor corepressor. Probably acts by binding the SRA RNA, and repressing the SRA-mediated nuclear receptor coactivation. Binds the STR7 loop of SRA RNA. Also able to repress glucocorticoid (GR), androgen (AR), thyroid (TR) and VDR-mediated transactivation (By similarity)
Mdm2	0.171225	7.48944e-06	0.10584	603.822	Transformed mouse 3t3 cell double minute 2; E3 ubiquitin-protein ligase Mdm2; E3 ubiquitin-protein ligase that mediates ubiquitination of p53/TP53, leading to its degradation by the proteasome. Inhibits p53/TP53- and p73/TP73-mediated cell cycle arrest and apoptosis by binding its transcriptional activation domain (By similarity). Also acts as a ubiquitin ligase E3 toward itself, ARRB1 and ARBB2.…
Ifit3	0.170921	0.0207261	0.170106	480.98	Interferon-induced protein with tetratricopeptide repeats 3; IFN-induced antiviral protein which acts as an inhibitor of cellular as well as viral processes, cell migration, proliferation, signaling, and viral replication. Enhances MAVS- mediated host antiviral responses by serving as an adapter bridging TBK1 to MAVS which leads to the activation of TBK1 and phosphorylation of IRF3 and phosphoryl…
Cdhr5	0.170136	0.000373313	0.125083	1420.03	Cadherin-related family member 5; Intermicrovillar adhesion molecule that forms, via its extracellular domain, calcium-dependent heterophilic complexes with CDHR2 on adjacent microvilli. Thereby, controls the packing of microvilli at the apical membrane of epithelial cells. Through its cytoplasmic domain, interacts with microvillus cytoplasmic proteins to form the intermicrovillar adhesion comple…
Ifit1	0.169587	0.0491806	0.188155	342.871	Interferon-induced protein with tetratricopeptide repeats 1; Interferon-induced antiviral RNA-binding protein that specifically binds single-stranded RNA bearing a 5'-triphosphate group (PPP-RNA), thereby acting as a sensor of viral single- stranded RNAs and inhibiting expression of viral messenger RNAs. Single-stranded PPP-RNAs, which lack 2'-O-methylation of the 5' cap and bear a 5'-triphosphat…
Vezt	0.168746	0.0297153	0.174986	436.072	Vezatin, adherens junctions transmembrane protein; Vezatin; Plays a pivotal role in the establishment of adherens junctions and their maintenance in adult life. Required for morphogenesis of the preimplantation embryo, and for the implantation process
Tle3	0.168581	0.0341592	0.178184	226.413	Transducin-like enhancer protein 3; Transcriptional corepressor that binds to a number of transcription factors. Inhibits the transcriptional activation mediated by CTNNB1 and TCF family members in Wnt signaling. The effects of full-length TLE family members may be modulated by association with dominant-negative AES (By similarity). May play an important role during spermatogenesis
Nt5dc1	0.168467	0.00415437	0.144672	492.39	5'-nucleotidase domain-containing protein 1; 5'-nucleotidase domain containing 1
Mvp	0.168443	0.00252392	0.139512	994.919	Major vault protein; Required for normal vault structure. Vaults are multi- subunit structures that may act as scaffolds for proteins involved in signal transduction. Vaults may also play a role in nucleo- cytoplasmic transport. Down-regulates IFNG-mediated STAT1 signaling and subsequent activation of JAK. Down-regulates SRC activity and signaling through MAP kinases (By similarity)
Pklr	0.167747	0.00589662	0.148464	7571.11	Pyruvate kinase liver and red blood cell; Plays a key role in glycolysis
Arhgap24	0.16738	0.00198026	0.136051	172.759	Rho gtpase-activating protein 22/24/25; Rho GTPase-activating protein 24; Rho GTPase-activating protein involved in cell polarity, cell morphology and cytoskeletal organization. Acts as a GTPase activator for the Rac-type GTPase by converting it to an inactive GDP-bound state. Controls actin remodeling by inactivating Rac downstream of Rho leading to suppress leading edge protrusion and promotes …
Usp5	0.167307	2.55599e-07	0.0927703	1336.98	Ubiquitin specific peptidase 5 (isopeptidase t); Ubiquitin carboxyl-terminal hydrolase 5; Cleaves linear and branched multiubiquitin polymers with a marked preference for branched polymers. Involved in unanchored 'Lys-48'-linked polyubiquitin disassembly. Binds linear and 'Lys- 63'-linked polyubiquitin with a lower affinity (By similarity)
Nap1l1	0.166414	3.14803e-05	0.108684	1480.89	Nucleosome assembly protein 1-like 1; May be involved in modulating chromatin formation and contribute to regulation of cell proliferation
Rnaseh2b	0.166157	0.0104485	0.154494	128.817	Ribonuclease H2 subunit B; Non catalytic subunit of RNase H2, an endonuclease that specifically degrades the RNA of RNA:DNA hybrids. Participates in DNA replication, possibly by mediating the removal of lagging- strand Okazaki fragment RNA primers during DNA replication. Mediates the excision of single ribonucleotides from DNA:RNA duplexes
Psmd6	0.166007	1.81144e-06	0.0977624	1733.01	Proteasome (prosome, macropain) 26s subunit, non-atpase, 6; 26S proteasome non-ATPase regulatory subunit 6; Component of the 26S proteasome, a multiprotein complex involved in the ATP-dependent degradation of ubiquitinated proteins. This complex plays a key role in the maintenance of protein homeostasis by removing misfolded or damaged proteins, which could impair cellular functions, and by remov…
Svil	0.165408	0.00329114	0.139787	550.492	Supervillin; Isoform 1: Forms a high-affinity link between the actin cytoskeleton and the membrane. Is among the first costameric proteins to assemble during myogenesis and it contributes to myogenic membrane structure and differentiation. Appears to be involved in myosin II assembly. May modulate myosin II regulation through MLCK during cell spreading, an initial step in cell migration. May play…
Abca2	0.164416	0.00024392	0.118149	1649.08	Atp-binding cassette, sub-family a (abc1), member 2; Probable transporter, its natural substrate has not been found yet. May have a role in macrophage lipid metabolism and neural development
Psma6	0.164262	7.72999e-11	0.0752264	2292.05	Proteasome subunit alpha type-6; Component of the 20S core proteasome complex involved in the proteolytic degradation of most intracellular proteins. This complex plays numerous essential roles within the cell by associating with different regulatory particles. Associated with two 19S regulatory particles, forms the 26S proteasome and thus participates in the ATP-dependent degradation of ubiquiti…
Psma4	0.162956	1.20004e-09	0.0790753	3104	Proteasome subunit alpha type-4; Component of the 20S core proteasome complex involved in the proteolytic degradation of most intracellular proteins. This complex plays numerous essential roles within the cell by associating with different regulatory particles. Associated with two 19S regulatory particles, forms the 26S proteasome and thus participates in the ATP-dependent degradation of ubiquiti…
Nmt1	0.162339	5.65035e-06	0.0993889	1743.5	Glycylpeptide N-tetradecanoyltransferase 1; Adds a myristoyl group to the N-terminal glycine residue of certain cellular and viral proteins. Required for normal embryogenesis
Lin37	0.161578	0.0435442	0.176258	154.946	Lin-37 homolog (C. elegans)
Prkd2	0.161411	0.00543432	0.14193	147.468	Serine/threonine-protein kinase D2; Serine/threonine-protein kinase that converts transient diacylglycerol (DAG) signals into prolonged physiological effects downstream of PKC, and is involved in the regulation of cell proliferation via MAPK1/3 (ERK1/2) signaling, oxidative stress- induced NF-kappa-B activation, inhibition of HDAC7 transcriptional repression, signaling downstream of T-cell antige…
Hsp90aa1	0.160215	0.00510097	0.140006	4599.27	Heat shock protein 90, alpha (cytosolic), class a member 1; Heat shock protein HSP 90-alpha; Molecular chaperone that promotes the maturation, structural maintenance and proper regulation of specific target proteins involved for instance in cell cycle control and signal transduction. Undergoes a functional cycle that is linked to its ATPase activity which is essential for its chaperone activity. …
P4ha2	0.159712	0.0307974	0.166476	97.9197	Procollagen-proline, 2-oxoglutarate 4-dioxygenase (proline 4-hydroxylase), alpha ii polypeptide; Prolyl 4-hydroxylase subunit alpha-2; Catalyzes the post-translational formation of 4- hydroxyproline in -Xaa-Pro-Gly- sequences in collagens and other proteins
Zfand5	0.159501	0.000234154	0.114311	1069.1	AN1-type zinc finger protein 5; Involved in protein degradation via the ubiquitin- proteasome system. May act by anchoring ubiquitinated proteins to the proteasome. Plays a role in ubiquitin-mediated protein degradation during muscle atrophy. Plays a role in the regulation of NF-kappa-B activation and apoptosis. Inhibits NF-kappa-B activation triggered by overexpression of RIPK1 and TRAF6 but not…
Ufd1l	0.158451	5.55983e-08	0.0842938	767.503	Ubiquitin recognition factor in ER-associated degradation protein 1; Essential component of the ubiquitin-dependent proteolytic pathway which degrades ubiquitin fusion proteins. The ternary complex containing UFD1, VCP and NPLOC4 binds ubiquitinated proteins and is necessary for the export of misfolded proteins from the ER to the cytoplasm, where they are degraded by the proteasome. The NPLOC4-UF…
Krt8	0.158091	0.031185	0.165138	4622.95	Keratin, type II cytoskeletal 8; Together with KRT19, helps to link the contractile apparatus to dystrophin at the costameres of striated muscle; Belongs to the intermediate filament family
Rnf135	0.157967	0.00305047	0.132813	223.758	E3 ubiquitin-protein ligase RNF135; Acts as an E2-dependent E3 ubiquitin-protein ligase, involved in innate immune defense against viruses. Ubiquitinates DDX58 and is required for full activation of the DDX58 signaling resulting in interferon beta production
Abcd1	0.157362	0.0107727	0.146871	426.514	Atp-binding cassette, sub-family d (ald), member 1; ATP-binding cassette sub-family D member 1; Probable transporter. Could be involved in the import of VLCFA-CoA synthetase into the peroxisomal membrane
Ran	0.157329	0.000184827	0.111318	2800	GTP-binding nuclear protein Ran; GTPase involved in nucleocytoplasmic transport, participating both to the import and the export from the nucleus of proteins and RNAs. Switches between a cytoplasmic GDP- and a nuclear GTP-bound state by nucleotide exchange and GTP hydrolysis. Nuclear import receptors such as importin beta bind their substrates only in the absence of GTP-bound RAN and release them…
Myh14	0.156377	0.0300858	0.16241	482.744	Myosin heavy chain 9/10/11/14; Myosin-14; Cellular myosin that appears to play a role in cytokinesis, cell shape, and specialized functions such as secretion and capping
Bptf	0.156238	0.00380956	0.1334	591.043	Bromodomain PHD finger transcription factor
Cep19	0.156225	0.0241785	0.158517	148.322	Centrosomal protein of 19 kDa; Required for ciliation. Recruits the RABL2B GTPase to the ciliary base to initiate ciliation. After specifically capturing the activated GTP-bound RABL2B, the CEP19-RABL2B complex binds intraflagellar transport (IFT) complex B from the large pool pre-docked at the base of the cilium and thus triggers its entry into the cilia. Involved in the early steps in cilia for…
Gpx4	0.156222	1.79065e-11	0.0695965	4362.44	Phospholipid-hydroperoxide glutathione peroxidase; Essential antioxidant peroxidase that directly reduces phospholipid hydroperoxide even if they are incorporated in membranes and lipoproteins . Can also reduce fatty acid hydroperoxide, cholesterol hydroperoxide and thymine hydroperoxide (By similarity). Plays a key role in protecting cells from oxidative damage by preventing membrane lipid perox…
Mbnl2	0.155156	0.00102688	0.120725	696.872	Muscleblind-like protein 2; Mediates pre-mRNA alternative splicing regulation. Acts either as activator or repressor of splicing on specific pre-mRNA targets. Inhibits cardiac troponin-T (TNNT2) pre-mRNA exon inclusion but induces insulin receptor (IR) pre-mRNA exon inclusion in muscle. Antagonizes the alternative splicing activity pattern of CELF proteins. RNA-binding protein that binds to 5'ACA…
Ube2k	0.154871	0.000279977	0.112126	1134.33	Ubiquitin-conjugating enzyme E2 K; Accepts ubiquitin from the E1 complex and catalyzes its covalent attachment to other proteins. In vitro, in the presence or in the absence of BRCA1-BARD1 E3 ubiquitin-protein ligase complex, catalyzes the synthesis of 'Lys-48'-linked polyubiquitin chains. Does not transfer ubiquitin directly to but elongates monoubiquitinated substrate protein. Mediates the sele…
Txnrd1	0.154704	3.43361e-06	0.093112	3062.51	Thioredoxin reductase 1, cytoplasmic; Thioredoxin reductase 1; Belongs to the class-I pyridine nucleotide-disulfide oxidoreductase family
Keap1	0.154503	2.22074e-12	0.0662486	1522.2	Kelch-like ECH-associated protein 1; Acts as a substrate adapter protein for the E3 ubiquitin ligase complex formed by CUL3 and RBX1 and targets NFE2L2/NRF2 for ubiquitination and degradation by the proteasome, thus resulting in the suppression of its transcriptional activity and the repression of antioxidant response element-mediated detoxifying enzyme gene expression. Retains NFE2L2/NRF2 and ma…
Cd151	0.153883	1.65412e-06	0.0903471	837.707	CD151 antigen; Essential for the proper assembly of the glomerular and tubular basement membranes in kidney
Xk	0.153834	0.0203302	0.152673	147.605	Membrane transport protein XK; May be involved in sodium-dependent transport of neutral amino acids or oligopeptides
Cacybp	0.153681	0.00223995	0.126105	765.012	Calcyclin-binding protein; May be involved in calcium-dependent ubiquitination and subsequent proteasomal degradation of target proteins. Probably serves as a molecular bridge in ubiquitin E3 complexes. Participates in the ubiquitin-mediated degradation of beta-catenin (CTNNB1) (By similarity)
I830012O16Rik	0.153616	0.0477632	0.169727	144.737	Interferon-induced protein with tetratricopeptide repeats 3B; RIKEN cDNA I830012O16 gene
Tor4a	0.153523	0.045394	0.168438	125.312	Torsin-4A; Torsin family 4, member A
Tsc22d2	0.15328	8.20566e-06	0.095084	604.937	TSC22 domain family, member 2
Adprhl2	0.152166	2.4823e-06	0.0905682	339.274	Poly(ADP-ribose) glycohydrolase ARH3; Poly(ADP-ribose) synthesized after DNA damage is only present transiently and is rapidly degraded by poly(ADP-ribose) glycohydrolase. Poly(ADP-ribose) metabolism may be required for maintenance of the normal function of neuronal cells. Generates ADP-ribose from poly-(ADP-ribose), but does not hydrolyze ADP- ribose-arginine, -cysteine, -diphthamide, or -aspara…
Hint1	0.151904	6.2453e-08	0.0810665	3622.62	Histidine triad nucleotide-binding protein 1; Hydrolyzes purine nucleotide phosphoramidates with a single phosphate group, including adenosine 5'monophosphoramidate (AMP-NH2), adenosine 5'monophosphomorpholidate (AMP-morpholidate) and guanosine 5'monophosphomorpholidate (GMP-morpholidate). Hydrolyzes lysyl-AMP (AMP-N-epsilon-(N-alpha-acetyl lysine methyl ester)) generated by lysine tRNA ligase, a…
Kcmf1	0.151437	4.89301e-05	0.100737	1439.78	Potassium channel modulatory factor 1; E3 ubiquitin-protein ligase KCMF1; Has intrinsic E3 ubiquitin ligase activity and promotes ubiquitination; Belongs to the KCMF1 family
Nploc4	0.1507	1.44489e-06	0.0880963	2019.78	Nuclear protein localization protein 4 homolog; The ternary complex containing UFD1, VCP and NPLOC4 binds ubiquitinated proteins and is necessary for the export of misfolded proteins from the ER to the cytoplasm, where they are degraded by the proteasome. The NPLOC4-UFD1-VCP complex regulates spindle disassembly at the end of mitosis and is necessary for the formation of a closed nuclear envelope…
Ubfd1	0.15018	0.0165662	0.145902	830.286	Ubiquitin domain-containing protein UBFD1; Ubiquitin family domain containing 1
Zc3h4	0.149942	1.86168e-07	0.0823955	526.029	Zinc finger CCCH-type containing 4
Dym	0.148706	0.000106242	0.102501	570.7	Dymeclin; Necessary for correct organization of Golgi apparatus. Involved in bone development
Gaa	0.147896	1.93609e-05	0.0946615	1989.04	Lysosomal alpha-glucosidase; Essential for the degradation of glycogen in lysosomes. Has highest activity on alpha-1,4-linked glycosidic linkages, but can also hydrolyze alpha-1,6-linked glucans
Lcp1	0.146508	0.00147271	0.116694	2197.87	Lymphocyte cytosolic protein 1; Plastin-2; Actin-binding protein. Plays a role in the activation of T-cells in response to costimulation through TCR/CD3 and CD2 or CD28. Modulates the cell surface expression of IL2RA/CD25 and CD69
5031439G07Rik	0.146145	0.000954074	0.113189	1015.87	Uncharacterized protein KIAA0930 homolog; RIKEN cDNA 5031439G07 gene
1110008P14Rik	0.146077	0.00510097	0.127628	346.242	UPF0184 protein C9orf16 homolog; RIKEN cDNA 1110008P14 gene; Belongs to the UPF0184 (EST00098) family
1110008F13Rik	0.145512	1.04617e-10	0.0670534	2289.5	Uncharacterized protein C20orf24 homolog; RIKEN cDNA 1110008F13 gene
Frmd8	0.145259	0.0470563	0.160188	452.417	Ferm domain-containing protein 8; Promotes the cell surface stability of iRhom1/RHBDF1 and iRhom2/RHBDF2 and prevents their degradation via the endolysosomal pathway . By acting on iRhoms, involved in ADAM17- mediated shedding of TNF, amphiregulin/AREG, HBEGF and TGFA from the cell surface (By similarity). Negatively regulates Wnt signaling, possibly by antagonizing the recruitment of AXIN1 to LR…
Plaa	0.14495	0.000226348	0.103636	1353.13	Phospholipase A-2-activating protein; Plays a role in protein ubiquitination, sorting and degradation through its association with VCP (By similarity). Involved in ubiquitin-mediated membrane proteins trafficking to late endosomes in an ESCRT-dependent manner, and hence plays a role in synaptic vesicle recycling. May play a role in macroautophagy, regulating for instance the clearance of damaged …
Bin1	0.144633	3.00714e-05	0.0942308	318.371	Myc box-dependent-interacting protein 1; May be involved in regulation of synaptic vesicle endocytosis. May act as a tumor suppressor and inhibits malignant cell transformation
Flot1	0.143704	0.00459117	0.124536	594.255	Flotillin-1; May act as a scaffolding protein within caveolar membranes, functionally participating in formation of caveolae or caveolae-like vesicles
Rhbdd3	0.142764	0.00171026	0.114895	272.945	Rhomboid domain-containing protein 3; Rhomboid domain containing 3
Josd1	0.142572	0.00676265	0.127668	856.997	Josephin domain containing 1; Josephin-1; Deubiquitinates monoubiquitinated probes (in vitro). When ubiquitinated, cleaves 'Lys-63'-linked and 'Lys-48'-linked poly-ubiquitin chains (in vitro), hence may act as a deubiquitinating enzyme. May increase macropinocytosis and suppress clathrin- and caveolae-mediated endocytosis. May enhance membrane dynamics and cell motility independently of its catal…
Hspb8	0.142496	0.00100231	0.110671	2955.11	Heat shock protein beta-8; Displays temperature-dependent chaperone activity; Belongs to the small heat shock protein (HSP20) family
2810428I15Rik	0.142491	3.06216e-05	0.092942	635.459	Required for excision 1-b domain containing; Uncharacterized protein C19orf60 homolog; RIKEN cDNA 2810428I15 gene
Ehd4	0.141933	0.0429244	0.15437	200.49	EH domain-containing protein 4; ATP- and membrane-binding protein that probably controls membrane reorganization/tubulation upon ATP hydrolysis. Plays a role in early endosomal transport
Tmem164	0.141928	0.0220728	0.142147	263.299	Transmembrane protein 164
Kansl2	0.141263	0.00087189	0.108858	680.028	KAT8 regulatory NSL complex subunit 2; As part of the NSL complex it is involved in acetylation of nucleosomal histone H4 on several lysine residues and therefore may be involved in the regulation of transcription
Dmxl2	0.140979	0.000371173	0.103598	645.639	DmX-like protein 2; May serve as a scaffold protein for MADD and RAB3GA on synaptic vesicles of neuronal and endocrine homeostatic processes (By similarity). Plays a role in the brain as a key controller of neuronal and endocrine homeostatic processes
Hprt	0.140557	0.0147507	0.135	1315.02	Hypoxanthine-guanine phosphoribosyltransferase; Converts guanine to guanosine monophosphate, and hypoxanthine to inosine monophosphate. Transfers the 5- phosphoribosyl group from 5-phosphoribosylpyrophosphate onto the purine. Plays a central role in the generation of purine nucleotides through the purine salvage pathway (By similarity)
Tram2	0.140212	0.0280144	0.144502	332.541	Translocating chain-associated membrane protein 2; Necessary for collagen type I synthesis. May couple the activity of the ER Ca(2+) pump SERCA2B with the activity of the translocon. This coupling may increase the local Ca(2+) concentration at the site of collagen synthesis, and a high Ca(2+) concentration may be necessary for the function of molecular chaperones involved in collagen folding. Req…
Slc6a9	0.140096	0.0304426	0.145781	1006.74	Solute carrier family 6 (neurotransmitter transporter, glycine) member 5/9; Sodium- and chloride-dependent glycine transporter 1; Terminates the action of glycine by its high affinity sodium-dependent reuptake into presynaptic terminals. May play a role in regulation of glycine levels in NMDA receptor-mediated neurotransmission
Fbxo30	0.139894	0.00668792	0.125114	385.772	F-box only protein 30; Substrate-recognition component of the SCF (SKP1-CUL1-F- box protein)-type E3 ubiquitin ligase complex. Required for muscle atrophy following denervation
Prdx1	0.139786	3.22905e-07	0.0780253	23489	Peroxiredoxin-1; Thiol-specific peroxidase that catalyzes the reduction of hydrogen peroxide and organic hydroperoxides to water and alcohols, respectively. Plays a role in cell protection against oxidative stress by detoxifying peroxides and as sensor of hydrogen peroxide-mediated signaling events. Might participate in the signaling cascades of growth factors and tumor necrosis factor-alpha by r…
Xkr9	0.139545	0.00109044	0.108986	421.673	X-linked kx blood group related 9; XK-related protein 9; X Kell blood group precursor related family member 9 homolog
Snrnp48	0.139476	0.0163232	0.135324	290.214	U11/U12 small nuclear ribonucleoprotein 48 kDa protein; Likely involved in U12-type 5' splice site recognition
Pfkm	0.139314	5.74001e-05	0.0933366	449.351	ATP-dependent 6-phosphofructokinase, muscle type; Catalyzes the phosphorylation of D-fructose 6-phosphate to fructose 1,6-bisphosphate by ATP, the first committing step of glycolysis
Ghdc	0.139109	0.0123733	0.131535	349.75	GH3 domain-containing protein; GH3 domain containing; Belongs to the GH3 family
Cmpk2	0.138879	0.00731483	0.125276	237.464	Cytidine monophosphate (ump-cmp) kinase 2, mitochondrial; UMP-CMP kinase 2, mitochondrial; May participate in dUTP and dCTP synthesis in mitochondria. Is able to phosphorylate dUMP, dCMP, CMP, UMP and monophosphates of the pyrimidine nucleoside analogs ddC, dFdC, araC, BVDU and FdUrd with ATP as phosphate donor. Also displays broad nucleoside diphosphate kinase activity (By similarity)
Gapdh	0.138727	3.66118e-07	0.0777412	25430.8	Glyceraldehyde-3-phosphate dehydrogenase; Has both glyceraldehyde-3-phosphate dehydrogenase and nitrosylase activities, thereby playing a role in glycolysis and nuclear functions, respectively. Glyceraldehyde-3-phosphate dehydrogenase is a key enzyme in glycolysis that catalyzes the first step of the pathway by converting D-glyceraldehyde 3- phosphate (G3P) into 3-phospho-D-glyceroyl phosphate. M…
Psmd13	0.138592	0.000184827	0.0980615	1604.96	Proteasome (prosome, macropain) 26s subunit, non-atpase, 13; 26S proteasome non-ATPase regulatory subunit 13; Component of the 26S proteasome, a multiprotein complex involved in the ATP-dependent degradation of ubiquitinated proteins. This complex plays a key role in the maintenance of protein homeostasis by removing misfolded or damaged proteins, which could impair cellular functions, and by rem…
Orm1	0.1383	0.000158142	0.0970907	16574.3	Alpha-1-acid glycoprotein 1; Functions as transport protein in the blood stream. Binds various ligands in the interior of its beta-barrel domain (By similarity). Appears to function in modulating the activity of the immune system during the acute-phase reaction
Lin54	0.138013	0.0436487	0.150636	210.127	Lin-54 homolog (C. elegans); Protein lin-54 homolog; Component of the DREAM complex, a multiprotein complex that can both act as a transcription activator or repressor depending on the context. In G0 phase, the complex binds to more than 800 promoters and is required for repression of E2F target genes. In S phase, the complex selectively binds to the promoters of G2/M genes whose products are req…
Akip1	0.137505	0.00150855	0.109764	369.774	A-kinase-interacting protein 1; Enhances NF-kappa-B transcriptional activity by regulating the nuclear localization of the NF-kappa-B subunit RELA and promoting the phosphorylation of RELA by PRKACA. Regulates the effect of the cAMP-dependent protein kinase signaling pathway on the NF-kappa-B activation cascade (By similarity)
Abcb4	0.13679	3.50207e-05	0.089777	7014.71	Phosphatidylcholine translocator ABCB4; Energy-dependent phospholipid efflux translocator that acts as a positive regulator of biliary lipid secretion. Functions as a floppase that translocates specifically phosphatidylcholine (PC) from the inner to the outer leaflet of the canalicular membrane bilayer into the canaliculi between hepatocytes. Translocation of PC makes the biliary phospholipids av…
Lonp2	0.136287	0.00641327	0.121423	8226.2	Lon protease homolog 2, peroxisomal; ATP-dependent serine protease that mediates the selective degradation of misfolded and unassembled polypeptides in the peroxisomal matrix. Necessary for type 2 peroxisome targeting signal (PTS2)-containing protein processing and facilitates peroxisome matrix protein import. May indirectly regulate peroxisomal fatty acid beta-oxidation through degradation of th…
Ubr3	0.135755	0.000275002	0.098186	2847.21	E3 ubiquitin-protein ligase UBR3; E3 ubiquitin-protein ligase which is a component of the N-end rule pathway. Does not bind to proteins bearing specific N-terminal residues that are destabilizing according to the N-end rule, leading to their ubiquitination and subsequent degradation. May play a role in Shh signaling by mediating the ubiquitination of Kif7. May be important for MYH9 function in ce…
Pafah2	0.13538	0.0382359	0.145169	2902.8	Platelet-activating factor acetylhydrolase 2, cytoplasmic; Has a marked selectivity for phospholipids with short acyl chains at the sn-2 position. May share a common physiologic function with the plasma-type enzyme (By similarity); Belongs to the serine esterase family
Crem	0.134437	0.00519104	0.117673	418.943	cAMP-responsive element modulator; Transcriptional regulator that binds the cAMP response element (CRE), a sequence present in many viral and cellular promoters. Isoforms are either transcriptional activators or repressors. Isoform 2, isoform 3 and isoform 4 are repressors, while isoform 1 is an activator. Plays a role in spermatogenesis and is involved in spermatid maturation. Binding of isoform…
Oplah	0.133813	0.000635302	0.101178	2547.17	5-oxoprolinase (ATP-hydrolysing); 5-oxoprolinase; Catalyzes the cleavage of 5-oxo-L-proline to form L- glutamate coupled to the hydrolysis of ATP to ADP and inorganic phosphate
Ethe1	0.133374	0.00032822	0.0973696	1123.36	Persulfide dioxygenase ETHE1, mitochondrial; First described as a protein that can shuttle between the nucleus and the cytoplasm and suppress p53-induced apoptosis by sequestering the transcription factor RELA/NFKB3 in the cytoplasm and preventing its accumulation in the nucleus (By similarity). Sulfur dioxygenase that plays an essential role in hydrogen sulfide catabolism in the mitochondrial ma…
Slc45a4	0.133348	0.0327834	0.140135	196.112	Solute carrier family 45, member 4; Belongs to the glycoside-pentoside-hexuronide (GPH) cation symporter transporter (TC 2.A.2) family
Fignl2	0.132345	0.0307974	0.137937	217.999	Fidgetin-like 2
Vat1	0.131729	8.21304e-05	0.0896865	668.383	Synaptic vesicle membrane protein VAT-1 homolog; Plays a part in calcium-regulated keratinocyte activation in epidermal repair mechanisms. Has no effect on cell proliferation (By similarity). Possesses ATPase activity. Negatively regulates mitochondrial fusion in cooperation with mitofusin proteins (MFN1-2) (By similarity)
Capns1	0.131282	5.1453e-09	0.0658339	1946.58	Calpain, small subunit 1; Calpain small subunit 1; Regulatory subunit of the calcium-regulated non- lysosomal thiol-protease which catalyzes limited proteolysis of substrates involved in cytoskeletal remodeling and signal transduction
Pgrmc1	0.131144	0.00803323	0.119245	28071	Membrane-associated progesterone receptor component 1; Component of a progesterone-binding protein complex. Binds progesterone. Has many reported cellular functions (heme homeostasis, interaction with CYPs)
Arpp19	0.130322	0.00031175	0.0948962	1288.1	cAMP-regulated phosphoprotein 19; Protein phosphatase inhibitor that specifically inhibits protein phosphatase 2A (PP2A) during mitosis. When phosphorylated at Ser-62 during mitosis, specifically interacts with PPP2R2D (PR55-delta) and inhibits its activity, leading to inactivation of PP2A, an essential condition to keep cyclin-B1-CDK1 activity high during M phase. May indirectly enhance GAP-43 e…
Sfxn5	0.130109	0.00666307	0.116296	558.025	Sideroflexin-5; Transports citrate. Potential iron transporter (By similarity)
Ormdl3	0.129866	0.00278028	0.108334	1734.34	ORM1-like 3 (S. cerevisiae); ORM1-like protein 3; Negative regulator of sphingolipid synthesis. May indirectly regulate endoplasmic reticulum-mediated Ca(+2) signaling (By similarity)
Cdc34	0.129533	0.00248477	0.107149	1269.98	Ubiquitin-conjugating enzyme E2 R1; Accepts ubiquitin from the E1 complex and catalyzes its covalent attachment to other proteins. In vitro catalyzes 'Lys- 48'-linked polyubiquitination. Cooperates with the E2 UBCH5C and the SCF(FBXW11) E3 ligase complex for the polyubiquitination of NFKBIA leading to its subsequent proteasomal degradation. Performs ubiquitin chain elongation building ubiquitin c…
Gbe1	0.129366	0.00457778	0.112052	2330.69	1,4-alpha-glucan-branching enzyme; Required for normal glycogen accumulation. The alpha 1-6 branches of glycogen play an important role in increasing the solubility of the molecule
Kif1b	0.129246	0.00620037	0.114831	3131.59	Kinesin-like protein KIF1B; Motor for anterograde transport of mitochondria. Has a microtubule plus end-directed motility
Lrrc58	0.1289	9.05311e-08	0.0694752	1552.45	Leucine-rich repeat-containing protein 58; Leucine rich repeat containing 58
2010107E04Rik	0.128686	1.64944e-07	0.0704706	1446.37	Atp synthase membrane subunit 6.8pl; 6.8 kDa mitochondrial proteolipid; RIKEN cDNA 2010107E04 gene; Belongs to the small mitochondrial proteolipid family
Tmem184b	0.128603	0.0298875	0.133465	453.173	Transmembrane protein 184B; May activate the MAP kinase signaling pathway
Necab1	0.128086	0.0418462	0.138903	886.033	N-terminal EF-hand calcium binding protein 1
Snx7	0.127706	0.00280282	0.106602	396.754	Sorting nexin-7; May be involved in several stages of intracellular trafficking
Hmbs	0.12754	0.00312563	0.107409	1015.67	Porphobilinogen deaminase; Tetrapolymerization of the monopyrrole PBG into the hydroxymethylbilane pre-uroporphyrinogen in several discrete steps; Belongs to the HMBS family
Pak4	0.127529	0.0012562	0.10059	814.775	Sterile alpha motif domain containing 4b; Has transcriptional repressor activity. Overexpression inhibits the transcriptional activities of AP-1, p53/TP53 and CDKN1A (By similarity)
Prpf19	0.127337	0.000217098	0.0908359	2436.17	Pre-mRNA-processing factor 19; Isoform 1: Ubiquitin-protein ligase which is a core component of several complexes mainly involved in pre-mRNA splicing and DNA repair. Core component of the PRP19C/Prp19 complex/NTC/Nineteen complex which is part of the spliceosome and participates in its assembly, its remodeling and is required for its activity. During assembly of the spliceosome, mediates 'Lys- 6…
Clip1	0.12697	0.00209956	0.103628	1050.49	CAP-Gly domain-containing linker protein 1; Binds to the plus end of microtubules and regulates the dynamics of the microtubule cytoskeleton. Promotes microtubule growth and microtubule bundling. Links cytoplasmic vesicles to microtubules and thereby plays an important role in intracellular vesicle trafficking. Plays a role macropinocytosis and endosome trafficking
Tmie	0.126572	0.031185	0.132221	583.835	Transmembrane inner ear expressed protein; Unknown. The protein may play some role in a cellular membrane location. May reside within an internal membrane compartment and function in pathways such as those involved in protein and/or vesicle trafficking. Alternatively, the mature protein may be localized in the plasma membrane and serve as a site of interaction for other molecules through its high…
Rffl	0.126567	0.00269134	0.105359	572.277	E3 ubiquitin-protein ligase rififylin; E3 ubiquitin-protein ligase that regulates several biological processes through the ubiquitin-mediated proteasomal degradation of various target proteins. Mediates 'Lys-48'-linked polyubiquitination of PRR5L and its subsequent proteasomal degradation thereby indirectly regulating cell migration through the mTORC2 complex. Also ubiquitinates the caspases CASP…
Crlf2	0.12631	0.0206305	0.125603	141.41	Thymic stromal-derived lymphopoietin receptor; Cytokine receptor-like factor 2; Receptor for thymic stromal lymphopoietin (TSLP). Forms a functional complex with TSLP and IL7R which is capable of stimulating cell proliferation through activation of STAT3 and STAT5. Also activates JAK2. Implicated in the development of the hematopoietic system
Psme2	0.125863	0.00693394	0.11299	1430.63	Proteasome activator complex subunit 2; Implicated in immunoproteasome assembly and required for efficient antigen processing. The PA28 activator complex enhances the generation of class I binding peptides by altering the cleavage pattern of the proteasome
Dhrs4	0.125495	0.00880387	0.114952	3046.11	Dehydrogenase/reductase (sdr family) member 4; Dehydrogenase/reductase SDR family member 4; Reduces all-trans-retinal and 9-cis retinal. Can also catalyze the oxidation of all-trans-retinol with NADP as co- factor, but with much lower efficiency. Reduces alkyl phenyl ketones and alpha-dicarbonyl compounds with aromatic rings, such as pyrimidine-4-aldehyde, 3-benzoylpyridine, 4-benzoylpyridine, me…
Mrap	0.125077	0.00121489	0.0984217	911.443	Melanocortin-2 receptor accessory protein; Modulator of melanocortin receptors (MC1R, MC2R, MC3R, MC4R and MC5R). Acts by increasing ligand-sensitivity of melanocortin receptors and enhancing generation of cAMP by the receptors. Required both for MC2R trafficking to the cell surface of adrenal cells and for signaling in response to corticotropin (ACTH). May be involved in the intracellular traffi…
Rad23b	0.12493	0.00251587	0.103435	4785.53	UV excision repair protein RAD23 homolog B; Multiubiquitin chain receptor involved in modulation of proteasomal degradation. Binds to polyubiquitin chains. Proposed to be capable to bind simultaneously to the 26S proteasome and to polyubiquitinated substrates and to deliver ubiquitinated proteins to the proteasome. May play a role in endoplasmic reticulum- associated degradation (ERAD) of misfold…
Tmem8	0.12389	0.0147886	0.119034	478.573	Post-GPI attachment to proteins factor 6; Involved in the lipid remodeling steps of GPI-anchor maturation. Lipid remodeling steps consist in the generation of 2 saturated fatty chains at the sn-2 position of GPI-anchor proteins (GPI-AP). Has phospholipase A2 activity that removes an acyl-chain at the sn-2 position of GPI-anchors during the remodeling of GPI. Required for the shedding of the GPI-A…
Arhgef5	0.123752	0.0195408	0.122326	581.275	Rho guanine nucleotide exchange factor 5; Guanine nucleotide exchange factor which activates Rho GTPases. Strongly activates RHOA. Also strongly activates RHOB, weakly activates RHOC and RHOG and shows no effect on RHOD, RHOV, RHOQ or RAC1. Involved in regulation of cell shape and actin cytoskeletal organization. Plays a role in actin organization by generating a loss of actin stress fibers and t…
Pyroxd2	0.123626	0.00518883	0.108189	576.37	Pyridine nucleotide-disulfide oxidoreductase domain-containing protein 2; Probable oxidoreductase
Tap1	0.123368	0.001195	0.0969411	470.124	Transporter 1, atp-binding cassette, sub-family b (mdr/tap); Antigen peptide transporter 1; Involved in the transport of antigens from the cytoplasm to the endoplasmic reticulum for association with MHC class I molecules. Also acts as a molecular scaffold for the final stage of MHC class I folding, namely the binding of peptide. Nascent MHC class I molecules associate with TAP via tapasin (By sim…
Iqsec1	0.122582	0.00541709	0.107723	709.154	IQ motif and SEC7 domain-containing protein 1; Guanine nucleotide exchange factor for ARF1 and ARF6. Guanine nucleotide exchange factor activity is enhanced by lipid binding. Accelerates GTP binding by ARFs of all three classes. Guanine nucleotide exchange protein for ARF6, mediating internalisation of beta-1 integrin
Tmem205	0.122317	0.000235365	0.0877193	6556.41	Transmembrane protein 205
Dfna5	0.122308	0.0111598	0.11459	204.954	Non-syndromic hearing impairment protein 5; Gasdermin-E; Plays a role in the TP53-regulated cellular response to DNA damage probably by cooperating with TP53
Kdm2a	0.121063	0.00124073	0.0954081	1247.83	F-box and leucine-rich repeat protein 10/11; Histone demethylase that specifically demethylates 'Lys-36' of histone H3, thereby playing a central role in histone code. Preferentially demethylates dimethylated H3 'Lys-36' residue while it has weak or no activity for mono- and tri-methylated H3 'Lys-36'. May also recognize and bind to some phosphorylated proteins and promote their ubiquitination an…
Thnsl2	0.120616	0.0232226	0.121751	1124.25	Threonine synthase-like 2 (bacterial); Threonine synthase-like 2; Acts as a catabolic phospho-lyase on both gamma- and beta-phosphorylated substrates. Degrades O-phospho-threonine (PThr) to alpha-ketobutyrate, ammonia and phosphate. Also degrades O-phospho-homoserine (PHS), but this is not its physiological substrate
C77080	0.12034	0.0191021	0.118659	2304.18	Uncharacterized protein KIAA1522; Expressed sequence C77080
Ypel5	0.119739	0.00882293	0.109738	932.591	Protein yippee-like 5; Yippee-like 5 (Drosophila); Belongs to the yippee family
Hibch	0.119256	0.0169118	0.116156	1902.35	3-hydroxyisobutyryl-CoA hydrolase, mitochondrial; Hydrolyzes 3-hydroxyisobutyryl-CoA (HIBYL-CoA), a saline catabolite. Has high activity toward isobutyryl-CoA. Could be an isobutyryl-CoA dehydrogenase that functions in valine catabolism. Also hydrolyzes 3-hydroxypropanoyl-CoA (By similarity); Belongs to the enoyl-CoA hydratase/isomerase family
Rbm47	0.118969	0.0432736	0.129582	1199.06	RNA binding motif protein 47; Belongs to the RRM RBM47 family
Ubr4	0.117945	0.00690153	0.105808	2784.88	E3 ubiquitin-protein ligase UBR4; E3 ubiquitin-protein ligase which is a component of the N-end rule pathway. Recognizes and binds to proteins bearing specific N-terminal residues that are destabilizing according to the N-end rule, leading to their ubiquitination and subsequent degradation. Together with clathrin, forms meshwork structures involved in membrane morphogenesis and cytoskeletal organ…
Mmadhc	0.117275	0.0168024	0.11415	1246.09	Methylmalonic aciduria (cobalamin deficiency) cbld type, with homocystinuria; Methylmalonic aciduria and homocystinuria type D homolog, mitochondrial; Involved in cobalamin metabolism. Plays a role in regulating the biosynthesis of two coenzymes, methylcobalamin and adenosylcobalamin. Plays a role in regulating the proportion of methylcobalamin and adenosylcobalamin. Promotes oxidation of cob(II)…
Pepd	0.117174	8.1644e-05	0.0797396	988.924	Xaa-Pro dipeptidase; Splits dipeptides with a prolyl or hydroxyprolyl residue in the C-terminal position. Plays an important role in collagen metabolism because of the high level of iminoacids in collagen; Belongs to the peptidase M24B family. Eukaryotic-type prolidase subfamily
Rnf149	0.117095	5.3141e-07	0.0663864	2600.71	E3 ubiquitin-protein ligase RNF149; E3 ubiquitin-protein ligase. Ubiquitinates BRAF, inducing its proteasomal degradation
Prdx6	0.117035	0.00298767	0.0982078	9492.51	Peroxiredoxin 6; Thiol-specific peroxidase that catalyzes the reduction of hydrogen peroxide and organic hydroperoxides to water and alcohols, respectively. Can reduce H(2)O(2) and short chain organic, fatty acid, and phospholipid hydroperoxides. Also has phospholipase activity, and can therefore either reduce the oxidized sn-2 fatty acyl grup of phospholipids (peroxidase activity) or hydrolyze t…
Abcd3	0.116867	0.0490975	0.129572	13060.4	ATP-binding cassette sub-family D member 3; Probable transporter involved in the transport of branched-chain fatty acids and C27 bile acids into the peroxisome; the latter function is a crucial step in bile acid biosynthesis. The nucleotide-binding fold acts as an ATP-binding subunit with ATPase activity; Belongs to the ABC transporter superfamily. ABCD family. Peroxisomal fatty acyl CoA transpor…
Mapk9	0.116099	0.00119532	0.0912602	1196.31	Mitogen-activated protein kinase 8/9/10 (c-jun n-terminal kinase); Mitogen-activated protein kinase 9; Serine/threonine-protein kinase involved in various processes such as cell proliferation, differentiation, migration, transformation and programmed cell death. Extracellular stimuli such as proinflammatory cytokines or physical stress stimulate the stress-activated protein kinase/c-Jun N-termina…
Pnpla8	0.11591	0.0204452	0.115106	2844.6	Patatin-like phospholipase domain containing 8; Calcium-independent phospholipase A2-gamma; Calcium-independent phospholipase A2, which catalyzes the hydrolysis of the sn-2 position of glycerophospholipids, PtdSer and to a lower extent PtdCho. Cleaves membrane phospholipids (By similarity)
Ndufa8	0.115434	0.00434945	0.0995726	2324.94	NADH dehydrogenase [ubiquinone] 1 alpha subcomplex subunit 8; Accessory subunit of the mitochondrial membrane respiratory chain NADH dehydrogenase (Complex I), that is believed not to be involved in catalysis. Complex I functions in the transfer of electrons from NADH to the respiratory chain. The immediate electron acceptor for the enzyme is believed to be ubiquinone
Cep164	0.11455	0.0490933	0.126984	250.498	Centrosomal protein cep164; Plays a role in microtubule organization and/or maintenance for the formation of primary cilia (PC), a microtubule-based structure that protrudes from the surface of epithelial cells. Plays a critical role in G2/M checkpoint and nuclear divisions. A key player in the DNA damage-activated ATR/ATM signaling cascade since it is required for the proper phosphorylation of H…
Lrrfip2	0.114465	0.00287989	0.0957421	673.533	Leucine-rich repeat flightless-interacting protein 2; May function as activator of the canonical Wnt signaling pathway, in association with DVL3, upstream of CTNNB1/beta- catenin. Positively regulates Toll-like receptor (TLR) signaling in response to agonist probably by competing with the negative FLII regulator for MYD88-binding (By similarity)
Ifi35	0.113838	0.0139693	0.108843	655.547	Interferon-induced 35 kda protein homolog; Interferon-induced protein 35
Tpi1	0.113833	4.99837e-05	0.0758199	7018.58	Triosephosphate isomerase (tim); Triosephosphate isomerase 1; Belongs to the triosephosphate isomerase family
Pgd	0.113478	0.0104845	0.105605	1052.28	6-phosphogluconate dehydrogenase, decarboxylating; Catalyzes the oxidative decarboxylation of 6- phosphogluconate to ribulose 5-phosphate and CO(2), with concomitant reduction of NADP to NADPH
Avpi1	0.113039	0.000214795	0.0805805	671.581	Arginine vasopressin-induced protein 1; May be involved in MAP kinase activation, epithelial sodium channel (ENaC) down-regulation and cell cycling
Nfyb	0.112496	0.0158056	0.108786	617.758	Nuclear transcription factor Y subunit beta; Component of the sequence-specific heterotrimeric transcription factor (NF-Y) which specifically recognizes a 5'- CCAAT-3' box motif found in the promoters of its target genes. NF- Y can function as both an activator and a repressor, depending on its interacting cofactors; Belongs to the NFYB/HAP3 subunit family
Usp50	0.112331	0.00827506	0.102384	286.52	Putative ubiquitin carboxyl-terminal hydrolase 50; May recognize and hydrolyze the peptide bond at the C- terminal Gly of ubiquitin. Involved in the processing of poly- ubiquitin precursors as well as that of ubiquitinated proteins (By similarity); Belongs to the peptidase C19 family
Mrps18a	0.111976	0.00420736	0.0963051	588.846	Mitochondrial ribosomal protein S18A; Belongs to the bacterial ribosomal protein bS18 family. Mitochondrion-specific ribosomal protein mL66 subfamily
Prpsap1	0.11177	0.0226849	0.112395	1451.14	Phosphoribosyl pyrophosphate synthase-associated protein 1; Seems to play a negative regulatory role in 5- phosphoribose 1-diphosphate synthesis
Slc25a22	0.111722	0.0435097	0.121786	4974.96	Solute carrier family 25 (mitochondrial glutamate transporter), member 18/22; Mitochondrial glutamate carrier 1; Involved in the transport of glutamate across the inner mitochondrial membrane. Glutamate is cotransported with H(+) (By similarity)
Mettl7b	0.111524	0.0335689	0.117588	10862.2	Methyltransferase-like protein 7B; Probable methyltransferase
Sod1	0.111384	0.00213524	0.0910456	16263.4	Superoxide dismutase [Cu-Zn]; Destroys radicals which are normally produced within the cells and which are toxic to biological systems; Belongs to the Cu-Zn superoxide dismutase family
Ppcdc	0.11111	0.0412635	0.120313	186.534	Phosphopantothenoylcysteine decarboxylase; Necessary for the biosynthesis of coenzyme A. Catalyzes the decarboxylation of 4-phosphopantothenoylcysteine to form 4'- phosphopantotheine (By similarity)
Trappc9	0.110938	0.0398046	0.119561	244.916	Trafficking protein particle complex subunit 9; Functions as an activator of NF-kappa-B through increased phosphorylation of the IKK complex. May function in neuronal cells differentiation. May play a role in vesicular transport from endoplasmic reticulum to Golgi
Snrpa1	0.11048	0.00733925	0.0997252	289.108	U2 small nuclear ribonucleoprotein A; This protein is associated with sn-RNP U2. It helps the A' protein to bind stem loop IV of U2 snRNA (By similarity)
Psmb8	0.110476	0.00741665	0.0998457	625.969	Proteasome subunit beta type-8; The proteasome is a multicatalytic proteinase complex which is characterized by its ability to cleave peptides with Arg, Phe, Tyr, Leu, and Glu adjacent to the leaving group at neutral or slightly basic pH. The proteasome has an ATP-dependent proteolytic activity. This subunit is involved in antigen processing to generate class I binding peptides. May be involved i…
Cops5	0.110383	0.000187161	0.0781791	1515.17	COP9 signalosome complex subunit 5; Probable protease subunit of the COP9 signalosome complex (CSN), a complex involved in various cellular and developmental processes. The CSN complex is an essential regulator of the ubiquitin (Ubl) conjugation pathway by mediating the deneddylation of the cullin subunits of the SCF-type E3 ligase complexes, leading to decrease the Ubl ligase activity of SCF-typ…
Ngly1	0.109825	0.0339825	0.115945	796.778	Peptide-N(4)-(N-acetyl-beta-glucosaminyl)asparagine amidase; Specifically deglycosylates the denatured form of N- linked glycoproteins in the cytoplasm and assists their proteasome-mediated degradation. Cleaves the beta-aspartyl- glucosamine (GlcNAc) of the glycan and the amide side chain of Asn, converting Asn to Asp. Prefers proteins containing high- mannose over those bearing complex type olig…
Arhgef7	0.109736	0.0153967	0.105817	543.419	Rho guanine nucleotide exchange factor 7; Acts as a RAC1 guanine nucleotide exchange factor (GEF) and can induce membrane ruffling. May function as a positive regulator of apoptosis. Functions in cell migration, attachment and cell spreading. Promotes targeting of RAC1 to focal adhesions. Downstream of NMDA receptors and CaMKK-CaMK1 signaling cascade, promotes the formation of spines and synapses…
Eci1	0.109717	0.0207261	0.109194	2887.36	Enoyl-CoA delta isomerase 1, mitochondrial; Able to isomerize both 3-cis and 3-trans double bonds into the 2-trans form in a range of enoyl-CoA species
Hgs	0.109612	0.0112189	0.102759	904.635	Hepatocyte growth factor-regulated tyrosine kinase substrate; Involved in intracellular signal transduction mediated by cytokines and growth factors. When associated with STAM, it suppresses DNA signaling upon stimulation by IL-2 and GM-CSF. Could be a direct effector of PI3-kinase in vesicular pathway via early endosomes and may regulate trafficking to early and late endosomes by recruiting clat…
Rheb	0.109128	0.010166	0.101188	1013.43	Ras homolog enriched in brain; GTP-binding protein Rheb; Activates the protein kinase activity of mTORC1, and thereby plays a role in the regulation of apoptosis. Stimulates the phosphorylation of S6K1 and EIF4EBP1 through activation of mTORC1 signaling. Has low intrinsic GTPase activity
Bscl2	0.108679	0.0240532	0.110177	914.965	Berardinelli-seip congenital lipodystrophy 2 (seipin); Seipin; Is a regulator of lipid catabolism essential for adipocyte differentiation. Necessary for correct lipid storage and lipid droplets maintenance; may play a tissue-autonomous role in controlling lipid storage in adipocytes and in preventing ectopic lipid droplet formation in non-adipose tissues. May also be involved in the central regul…
Parp12	0.108572	0.0347956	0.115034	797.47	Poly (ADP-ribose) polymerase family, member 12
Krcc1	0.107045	0.001195	0.0841254	1054.15	Lysine-rich coiled-coil protein 1; Lysine-rich coiled-coil 1
Ccdc71	0.10697	0.0340996	0.112993	385.968	Coiled-coil domain-containing protein 71; Coiled-coil domain containing 71
Akr1c13	0.106866	0.00716952	0.0962489	1974.76	Aldo-keto reductase family 1 member C13; Catalyzes the dehydrogenation of 17-beta- hydroxysteroids. May also exhibit significant activity with a variety of cyclic and alicyclic alcohols. Uses both NAD and NADP, but the activity is much greater with NAD than with NADP (By similarity)
Glrx5	0.106745	0.0429244	0.116112	2123.07	Glutaredoxin-related protein 5, mitochondrial; Monothiol glutaredoxin involved in the biogenesis of iron-sulfur clusters (By similarity). Involved in protein lipoylation, acting in the pathway that provides an iron-sulfur cluster to lipoate synthase (By similarity). Required for normal iron homeostasis (By similarity). Required for normal regulation of hemoglobin synthesis by the iron-sulfur prot…
Prr13	0.106723	4.53485e-05	0.0707685	652.129	Proline-rich protein 13; Negatively regulates TSP1 expression at the level of transcription. This down-regulation was shown to reduce taxane- induced apoptosis (By similarity)
Wdr45	0.106143	0.00364187	0.0903256	877.571	WD repeat domain phosphoinositide-interacting protein 4; Plays an important role in the autophagy pathway, which is the major intracellular degradation system by which cytoplasmic materials are packaged into autophagosomes and delivered to lysosomes for degradation
Pycrl	0.105762	0.00147866	0.0842747	485.112	Pyrroline-5-carboxylate reductase 3; Enzyme that catalyzes the last step in proline biosynthesis. Proline is synthesized from either glutamate or ornithine; both are converted to pyrroline-5-carboxylate (P5C), and then to proline via pyrroline-5-carboxylate reductases (PYCRs). PYCRL is exclusively linked to the conversion of ornithine to proline
Cox19	0.105614	0.0491806	0.117172	621.439	Cytochrome c oxidase assembly protein COX19; May be required for the assembly of mitochondrial cytochrome c oxidase
Smg5	0.105328	0.0429827	0.114602	783.066	Smg-5 homolog, nonsense mediated mRNA decay factor (C. elegans); Protein SMG5; Plays a role in nonsense-mediated mRNA decay. Does not have RNase activity by itself. Promotes dephosphorylation of UPF1. Together with SMG7 is thought provide a link to the mRNA degradation machinery involving exonucleolytic pathways, and to serve as an adapter for UPF1 to protein phosphatase 2A (PP2A), thereby trigge…
Rb1cc1	0.105023	0.0174688	0.102606	1081.6	RB1-inducible coiled-coil protein 1; Involved in autophagy. Regulates early events but also late events of autophagosome formation through direct interaction with Atg16L1. Required for the formation of the autophagosome-like double-membrane structure that surrounds the Salmonella-containing vacuole (SCV) during S.typhimurium infection and subsequent xenophagy. Involved in repair of DNA damage cau…
Ywhag	0.104891	0.0194919	0.103644	2598.96	Tyrosine 3-monooxygenase/tryptophan 5-monooxygenase activation protein, gamma polypeptide; 14-3-3 protein gamma; Adapter protein implicated in the regulation of a large spectrum of both general and specialized signaling pathways. Binds to a large number of partners, usually by recognition of a phosphoserine or phosphothreonine motif. Binding generally results in the modulation of the activity of …
Skp1a	0.104695	0.000397983	0.0772508	4100.74	S-phase kinase-associated protein 1; Essential component of the SCF (SKP1-CUL1-F-box protein) ubiquitin ligase complex, which mediates the ubiquitination of proteins involved in cell cycle progression, signal transduction and transcription. In the SCF complex, serves as an adapter that links the F-box protein to CUL1. The functional specificity of the SCF complex depends on the F-box protein as s…
Ghitm	0.103968	0.0107727	0.0970395	6721.27	Growth hormone-inducible transmembrane protein; Required for the mitochondrial tubular network and cristae organization. Involved in apoptotic release of cytochrome c (By similarity)
Lgals3bp	0.103727	0.00010151	0.0713316	1687.04	Lectin, galactoside-binding, soluble, 3 binding protein; Galectin-3-binding protein; Promotes integrin-mediated cell adhesion. May stimulate host defense against viruses and tumor cells (By similarity)
Fth1	0.103497	0.00420736	0.089013	26674.5	Ferritin heavy polypeptide 1; Ferritin heavy chain; Stores iron in a soluble, non-toxic, readily available form. Important for iron homeostasis. Has ferroxidase activity. Iron is taken up in the ferrous form and deposited as ferric hydroxides after oxidation. Also plays a role in delivery of iron to cells. Mediates iron uptake in capsule cells of the developing kidney
Ugp2	0.10333	0.00420736	0.088883	8680.09	UTP--glucose-1-phosphate uridylyltransferase; Plays a central role as a glucosyl donor in cellular metabolic pathways
Blmh	0.10306	0.000869379	0.079375	1106.21	Bleomycin hydrolase; The normal physiological role of BLM hydrolase is unknown, but it catalyzes the inactivation of the antitumor drug BLM (a glycopeptide) by hydrolyzing the carboxamide bond of its B- aminoalaninamide moiety thus protecting normal and malignant cells from BLM toxicity; Belongs to the peptidase C1 family
Tex2	0.10286	0.0331604	0.108225	2820.7	Testis-expressed protein 2; Testis expressed gene 2
Smarca2	0.102766	0.010914	0.0960397	2127.27	Swi/snf related, matrix associated, actin dependent regulator of chromatin, subfamily a, member 2; Probable global transcription activator SNF2L2; Involved in transcriptional activation and repression of select genes by chromatin remodeling (alteration of DNA-nucleosome topology). Component of SWI/SNF chromatin remodeling complexes that carry out key enzymatic activities, changing chromatin struc…
Gm10116	0.102615	0.0453056	0.112521	456.412	Ferritin light polypeptide 1; Stores iron in a soluble, non-toxic, readily available form. Important for iron homeostasis. Iron is taken up in the ferrous form and deposited as ferric hydroxides after oxidation. Also plays a role in delivery of iron to cells. Mediates iron uptake in capsule cells of the developing kidney
Tob1	0.102224	0.0129589	0.0970428	2954.03	Protein Tob1; Anti-proliferative protein; the function is mediated by association with deadenylase subunits of the CCR4-NOT complex. Mediates CPEB3-accelerated mRNA deadenylation by binding to CPEB3 and recruiting CNOT7 which leads to target mRNA deadenylation and decay; Belongs to the BTG family
Rbbp7	0.102164	0.00541709	0.0897749	1464.31	Histone-binding protein RBBP7; Core histone-binding subunit that may target chromatin remodeling factors, histone acetyltransferases and histone deacetylases to their histone substrates in a manner that is regulated by nucleosomal DNA. Component of several complexes which regulate chromatin metabolism. These include the type B histone acetyltransferase (HAT) complex, which is required for chromat…
Abcb6	0.101935	0.0123474	0.0963554	1713.6	ATP-binding cassette sub-family B member 6, mitochondrial; Binds heme and porphyrins and functions in their ATP- dependent uptake into the mitochondria. Plays a crucial role in heme synthesis
Hsp90ab1	0.101874	0.032348	0.106883	18772.8	Heat shock protein 90 alpha (cytosolic), class b member 1; Heat shock protein HSP 90-beta; Molecular chaperone that promotes the maturation, structural maintenance and proper regulation of specific target proteins involved for instance in cell cycle control and signal transduction. Undergoes a functional cycle that is linked to its ATPase activity. This cycle probably induces conformational chang…
Dennd4c	0.101796	0.0224502	0.102234	774.124	DENN domain-containing protein 4C; Guanine nucleotide exchange factor (GEF) activating RAB10. Promotes the exchange of GDP to GTP, converting inactive GDP-bound RAB10 into its active GTP-bound form. Thereby, stimulates SLC2A4/GLUT4 glucose transporter-enriched vesicles delivery to the plasma membrane in response to insulin
Chkb	0.101596	0.0353575	0.107864	806.871	Choline/ethanolamine kinase; Has a key role in phospholipid biosynthesis. Catalyzes the first step in phosphatidylethanolamine biosynthesis. Phosphorylates ethanolamine, and can also act on choline (in vitro). Has higher activity with ethanolamine. May not significantly contribute to in vivo phosphatidylcholine biosynthesis (By similarity); Belongs to the choline/ethanolamine kinase family
Plekha8	0.101341	0.0155065	0.0978056	645.928	Pleckstrin homology domain containing, family a (phosphoinositide binding specific) member 8; Pleckstrin homology domain-containing family A member 8; Cargo transport protein that is required for apical transport from the trans-Golgi network (TGN). Transports AQP2 from the trans-Golgi network (TGN) to sites of AQP2 phosphorylation. Mediates the non-vesicular transport of glucosylceramide (GlcCer)…
Akt1s1	0.100881	0.00204364	0.082193	1106.41	AKT1 substrate 1 (proline-rich); Proline-rich AKT1 substrate 1; Subunit of mTORC1, which regulates cell growth and survival in response to nutrient and hormonal signals. mTORC1 is activated in response to growth factors or amino acids. Growth factor-stimulated mTORC1 activation involves a AKT1-mediated phosphorylation of TSC1-TSC2, which leads to the activation of the RHEB GTPase that potently ac…
Eno1	0.100788	5.79217e-05	0.0675646	10515.2	Alpha-enolase; Multifunctional enzyme that, as well as its role in glycolysis, plays a part in various processes such as growth control, hypoxia tolerance and allergic responses (By similarity). May also function in the intravascular and pericellular fibrinolytic system due to its ability to serve as a receptor and activator of plasminogen on the cell surface of several cell-types such as leukocy…
Igsf11	0.100697	0.0278089	0.103661	461.279	Immunoglobulin superfamily, member 11; Immunoglobulin superfamily member 11; Functions as a cell adhesion molecule through homophilic interaction. Stimulates cell growth (By similarity)
Ubqln1	0.0994927	0.00456461	0.0861457	3674.84	Ubiquilin-1; Plays an important role in the regulation of different protein degradation mechanisms and pathways including ubiquitin- proteasome system (UPS), autophagy and endoplasmic reticulum- associated protein degradation (ERAD) pathway. Mediates the proteasomal targeting of misfolded or accumulated proteins for degradation by binding (via UBA domain) to their polyubiquitin chains and by inte…
Khk	0.0985395	0.00234794	0.0811277	8218.41	Ketohexokinase; Catalyzes the phosphorylation of the ketose sugar fructose to fructose-1-phosphate
Smdt1	0.0977732	0.00364187	0.083197	1217.71	Single-pass membrane protein with aspartate rich tail 1; Essential MCU regulator, mitochondrial; Essential regulatory subunit of the mitochondrial calcium uniporter complex (uniplex), a complex that mediates calcium uptake into mitochondria. Required to bridge the calcium-sensing proteins MICU1 and MICU2 with the calcium-conducting subunit MCU. Plays a central role in regulating the uniplex compl…
Ing4	0.0972257	0.045394	0.106686	589.913	Inhibitor of growth family, member 4; Inhibitor of growth protein 4; Component of the HBO1 complex which has a histone H4- specific acetyltransferase activity, a reduced activity toward histone H3 and is responsible for the bulk of histone H4 acetylation in vivo. Through chromatin acetylation it may function in DNA replication. May inhibit tumor progression by modulating the transcriptional outpu…
Park7	0.0971343	0.00238384	0.0800668	3169.68	Parkinson disease (autosomal recessive, early onset) 7; Protein/nucleic acid deglycase DJ-1; Protein and nucleotide deglycase that catalyzes the deglycation of the Maillard adducts formed between amino groups of proteins or nucleotides and reactive carbonyl groups of glyoxals. Thus, functions as a protein deglycase that repairs methylglyoxal- and glyoxal-glycated proteins, and releases repaired p…
Depdc7	0.0968466	0.00131513	0.0766364	672.58	Dep domain-containing protein 7; DEP domain containing 7
Kif21a	0.0966432	0.0203302	0.0959081	1351.57	Kinesin-like protein KIF21A; Microtubule-binding motor protein probably involved in neuronal axonal transport. In vitro, has a plus-end directed motor activity; Belongs to the TRAFAC class myosin-kinesin ATPase superfamily. Kinesin family
Map2k2	0.096514	0.0088825	0.0885096	2353.68	Dual specificity mitogen-activated protein kinase kinase 2; Catalyzes the concomitant phosphorylation of a threonine and a tyrosine residue in a Thr-Glu-Tyr sequence located in MAP kinases. Activates the ERK1 and ERK2 MAP kinases
Cope	0.0963543	0.0237971	0.0974934	2136.54	Coatomer subunit epsilon; The coatomer is a cytosolic protein complex that binds to dilysine motifs and reversibly associates with Golgi non- clathrin-coated vesicles, which further mediate biosynthetic protein transport from the ER, via the Golgi up to the trans Golgi network. The coatomer complex is required for budding from Golgi membranes, and is essential for the retrograde Golgi-to-ER trans…
Rbms1	0.096183	0.0223201	0.0964923	821.136	RNA-binding motif, single-stranded-interacting protein 1; Single-stranded DNA binding protein that interacts with the region upstream of the MYC gene. Binds specifically to the DNA sequence motif 5'-[AT]CT[AT][AT]T-3'. Probably has a role in DNA replication
Irak1	0.0956132	0.0105556	0.0890523	1376.32	Interleukin-1 receptor-associated kinase 1; Serine/threonine-protein kinase that plays a critical role in initiating innate immune response against foreign pathogens. Involved in Toll-like receptor (TLR) and IL-1R signaling pathways. Is rapidly recruited by MYD88 to the receptor- signaling complex upon TLR activation. Association with MYD88 leads to IRAK1 phosphorylation by IRAK4 and subsequent a…
Ptges3	0.0954238	0.0205873	0.0948464	2271.61	Prostaglandin E synthase 3; Cytosolic prostaglandin synthase that catalyzes the oxidoreduction of prostaglandin endoperoxide H2 (PGH2) to prostaglandin E2 (PGE2). Molecular chaperone that localizes to genomic response elements in a hormone-dependent manner and disrupts receptor-mediated transcriptional activation, by promoting disassembly of transcriptional regulatory complexes. Facilitates HIF a…
Pik3r2	0.0952367	0.027142	0.0977849	553.14	Phosphoinositide-3-kinase regulatory subunit alpha/beta/delta; Phosphatidylinositol 3-kinase regulatory subunit beta; Regulatory subunit of phosphoinositide-3-kinase (PI3K), a kinase that phosphorylates PtdIns(4,5)P2 (Phosphatidylinositol 4,5-bisphosphate) to generate phosphatidylinositol 3,4,5- trisphosphate (PIP3). PIP3 plays a key role by recruiting PH domain-containing proteins to the membran…
Vac14	0.0950147	0.0175903	0.0929224	416.523	Vacuole morphology and inheritance protein 14; Protein VAC14 homolog; The PI(3,5)P2 regulatory complex regulates both the synthesis and turnover of phosphatidylinositol 3,5-bisphosphate (PtdIns(3,5)P2). Acts as a positive activator of PIKfyve kinase activity. Also required to maintain normal levels of phosphatidylinositol 3-phosphate (PtdIns(3)P) and phosphatidylinositol 5-phosphate (PtdIns(5)P).…
Immp2l	0.0944887	0.0435442	0.103067	518.403	IMP2 inner mitochondrial membrane peptidase-like (S. cerevisiae); Mitochondrial inner membrane protease subunit 2; Catalyzes the removal of transit peptides required for the targeting of proteins from the mitochondrial matrix, across the inner membrane, into the inter-membrane space. Known to process the nuclear encoded protein DIABLO (By similarity)
Tfe3	0.0938685	0.0261475	0.0960338	575.689	Transcription factor E3; Transcription factor that specifically recognizes and binds E-box sequences (5'-CANNTG-3'). Efficient DNA-binding requires dimerization with itself or with another MiT/TFE family member such as TFEB or MITF. In association with TFEB, activates the expression of CD40L in T-cells, thereby playing a role in T- cell-dependent antibody responses in activated CD4(+) T-cells and…
Psme1	0.0936932	0.0066917	0.083825	2109.02	Proteasome (prosome, macropain) activator subunit 1 (pa28 alpha); Proteasome activator complex subunit 1; Implicated in immunoproteasome assembly and required for efficient antigen processing. The PA28 activator complex enhances the generation of class I binding peptides by altering the cleavage pattern of the proteasome
Tceb1	0.0936133	0.00690153	0.0839707	791.756	Elongin-C; SIII, also known as elongin, is a general transcription elongation factor that increases the RNA polymerase II transcription elongation past template-encoded arresting sites. Subunit A is transcriptionally active and its transcription activity is strongly enhanced by binding to the dimeric complex of the SIII regulatory subunits B and C (elongin BC complex) (By similarity). In embryoni…
Usp47	0.0932827	0.0041661	0.0801353	2062.38	Ubiquitin carboxyl-terminal hydrolase 47; Ubiquitin-specific protease that specifically deubiquitinates monoubiquitinated DNA polymerase beta (POLB), stabilizing POLB thereby playing a role in base-excision repair (BER) (By similarity). Acts as a regulator of cell growth and genome integrity. May also indirectly regulate CDC25A expression at a transcriptional level
Myd88	0.0932282	0.0224013	0.0935989	356.611	Myeloid differentiation primary response protein MyD88; Adapter protein involved in the Toll-like receptor and IL-1 receptor signaling pathway in the innate immune response. Acts via IRAK1, IRAK2, IRF7 and TRAF6, leading to NF-kappa-B activation, cytokine secretion and the inflammatory response. Increases IL-8 transcription. Involved in IL-18-mediated signaling pathway. Isoform 2 is defective in …
Cpsf1	0.0931112	0.0455757	0.102243	972.703	Cleavage and polyadenylation specificity factor subunit 1; Component of the cleavage and polyadenylation specificity factor (CPSF) complex that plays a key role in pre- mRNA 3'-end formation, recognizing the AAUAAA signal sequence and interacting with poly(A) polymerase and other factors to bring about cleavage and poly(A) addition. This subunit is involved in the RNA recognition step of the poly…
Itpk1	0.0930846	0.00435845	0.0803187	449.255	Inositol-1,3,4-trisphosphate 5/6-kinase / inositol-tetrakisphosphate 1-kinase; Inositol-tetrakisphosphate 1-kinase; Kinase that can phosphorylate various inositol polyphosphate such as Ins(3,4,5,6)P4 or Ins(1,3,4)P3. Phosphorylates Ins(3,4,5,6)P4 at position 1 to form Ins(1,3,4,5,6)P5. This reaction is thought to have regulatory importance, since Ins(3,4,5,6)P4 is an inhibitor of plasma membrane …
Plec	0.0927202	0.0340996	0.0979489	1333.7	Plectin; Interlinks intermediate filaments with microtubules and microfilaments and anchors intermediate filaments to desmosomes or hemidesmosomes. May be involved not only in the cross-linking and stabilization of cytoskeletal intermediate filaments network, but also in the regulation of their dynamics; Belongs to the plakin or cytolinker family
Ssbp1	0.0927005	0.0282169	0.0956158	429.645	Single-stranded DNA-binding protein, mitochondrial; This protein binds preferentially and cooperatively to ss-DNA. Probably involved in mitochondrial DNA replication. Associates with mitochondrial DNA (By similarity)
Anapc13	0.0922301	0.0486442	0.102119	916.943	Anaphase-promoting complex subunit 13; Component of the anaphase promoting complex/cyclosome (APC/C), a cell cycle-regulated E3 ubiquitin ligase that controls progression through mitosis and the G1 phase of the cell cycle. The APC/C complex acts by mediating ubiquitination and subsequent degradation of target proteins: it mainly mediates the formation of 'Lys-11'-linked polyubiquitin chains and, …
Trim25	0.0922242	0.0346202	0.0976453	1868.02	Tripartite motif-containing protein 25; E3 ubiquitin/ISG15 ligase TRIM25; Functions as a ubiquitin E3 ligase and as an ISG15 E3 ligase. Involved in innate immune defense against viruses by mediating ubiquitination of DDX58. Mediates 'Lys-63'-linked polyubiquitination of the DDX58 N-terminal CARD-like region which is crucial for triggering the cytosolic signal transduction that leads to the produc…
Ppa1	0.0920036	0.00543432	0.0809079	3260.08	Pyrophosphatase (inorganic) 1; Belongs to the PPase family
Coq6	0.0917637	0.0315307	0.0959687	269.538	Ubiquinone biosynthesis monooxygenase COQ6, mitochondrial; FAD-dependent monooxygenase required for the C5-ring hydroxylation during ubiquinone biosynthesis. Catalyzes the hydroxylation of 3-polyprenyl-4-hydroxybenzoic acid to 3- polyprenyl-4,5-dihydroxybenzoic acid. The electrons required for the hydroxylation reaction may be funneled indirectly from NADPH via a ferredoxin/ferredoxin reductase s…
Klhdc4	0.0913339	0.0435442	0.0996371	354.426	Kelch domain containing 4
BC005537	0.0910287	0.0104845	0.0847083	3124.04	Uncharacterized protein C6orf62 homolog; cDNA sequence BC005537
March5	0.0909711	0.0223201	0.0912676	1938.23	Membrane associated ring-ch-type finger 5; E3 ubiquitin-protein ligase MARCH5; Mitochondrial E3 ubiquitin-protein ligase that plays a crucial role in the control of mitochondrial morphology by acting as a positive regulator of mitochondrial fission. May play a role in the prevention of cell senescence acting as a regulator of mitochondrial quality control. Promotes ubiquitination of FIS1, DNM1L a…
Tex264	0.0906356	0.0107727	0.0845831	1346.44	Testis expressed gene 264
Psmd8	0.09033	0.0112974	0.0847394	2312.89	Proteasome (prosome, macropain) 26s subunit, non-atpase, 8; 26S proteasome non-ATPase regulatory subunit 8; Component of the 26S proteasome, a multiprotein complex involved in the ATP-dependent degradation of ubiquitinated proteins. This complex plays a key role in the maintenance of protein homeostasis by removing misfolded or damaged proteins, which could impair cellular functions, and by remov…
Nfic	0.0900559	0.00701292	0.0809211	2788.11	Nuclear factor 1 C-type; Recognizes and binds the palindromic sequence 5'- TTGGCNNNNNGCCAA-3' present in viral and cellular promoters and in the origin of replication of adenovirus type 2. These proteins are individually capable of activating transcription and replication
Dus1l	0.0899268	0.00607125	0.0797584	1553.15	tRNA-dihydrouridine(16/17) synthase [NAD(P)(+)]-like; Catalyzes the synthesis of dihydrouridine, a modified base found in the D-loop of most tRNAs
Trappc1	0.0899138	0.0245743	0.0914003	492.331	Trafficking protein particle complex subunit 1; May play a role in vesicular transport from endoplasmic reticulum to Golgi
Ccser2	0.0898447	0.0223201	0.0901609	919.826	Serine-rich coiled-coil domain-containing protein 2; Coiled-coil serine rich 2; Belongs to the CCSER family
Ube2l3	0.0896272	0.0107446	0.0835992	2097.97	Ubiquitin-conjugating enzyme E2 L3; Ubiquitin-conjugating enzyme E2 that specifically acts with HECT-type and RBR family E3 ubiquitin-protein ligases. Does not function with most RING-containing E3 ubiquitin-protein ligases because it lacks intrinsic E3-independent reactivity with lysine: in contrast, it has activity with the RBR family E3 enzymes, such as PRKN and ARIH1, that function like funct…
Fxr2	0.088979	0.030475	0.0926115	852.201	Fragile x mental retardation, autosomal homolog 2; RNA-binding protein
Clpp	0.0883207	0.0411843	0.0956047	874.763	ATP-dependent Clp protease proteolytic subunit, mitochondrial; Protease component of the Clp complex that cleaves peptides and various proteins in an ATP-dependent process. Has low peptidase activity in the absence of CLPX. The Clp complex can degrade CSN1S1, CSN2 and CSN3, as well as synthetic peptides (in vitro) and may be responsible for a fairly general and central housekeeping function rathe…
Prdx5	0.0872375	0.0216983	0.0872329	4678.63	Peroxiredoxin-5, mitochondrial; Thiol-specific peroxidase that catalyzes the reduction of hydrogen peroxide and organic hydroperoxides to water and alcohols, respectively. Plays a role in cell protection against oxidative stress by detoxifying peroxides and as sensor of hydrogen peroxide-mediated signaling events; Belongs to the peroxiredoxin family. Prx5 subfamily
Stom	0.0865525	0.0216371	0.0865146	1414.25	Erythrocyte band 7 integral membrane protein; Regulates ion channel activity and transmembrane ion transport. Regulates ASIC2 and ASIC3 channel activity; Belongs to the band 7/mec-2 family
Tnfrsf1a	0.0863145	0.0018793	0.069886	1594.1	Tumor necrosis factor receptor superfamily member 1A; Receptor for TNFSF2/TNF-alpha and homotrimeric TNFSF1/lymphotoxin-alpha. The adapter molecule FADD recruits caspase-8 to the activated receptor. The resulting death-inducing signaling complex (DISC) performs caspase-8 proteolytic activation which initiates the subsequent cascade of caspases (aspartate- specific cysteine proteases) mediating ap…
Tmem57	0.0856796	0.0130776	0.0814564	1085.78	Macoilin 1; Plays a role in the regulation of neuronal activity
BC003331	0.085447	0.000659151	0.0647522	813.756	Odr4 GPCR localization factor homolog; Protein odr-4 homolog; May play a role in the trafficking of a subset of G- protein coupled receptors; Belongs to the ODR-4 family
Ap2m1	0.0853968	0.0140877	0.0817159	4602.64	AP-2 complex subunit mu; Component of the adaptor protein complex 2 (AP-2). Adaptor protein complexes function in protein transport via transport vesicles in different membrane traffic pathways. Adaptor protein complexes are vesicle coat components and appear to be involved in cargo selection and vesicle formation. AP-2 is involved in clathrin-dependent endocytosis in which cargo proteins are inc…
Tor1aip2	0.0852432	0.0238686	0.0863052	3194.25	Torsin-1A-interacting protein 2; Required for endoplasmic reticulum integrity. Regulates the distribution of TOR1A between the endoplasmic reticulum and the nuclear envelope as well as induces TOR1A, TOR1B and TOR3A ATPase activity (By similarity); Belongs to the TOR1AIP family
Tmem38b	0.0847947	0.00294568	0.0710682	1401.09	Trimeric intracellular cation channel type B; Monovalent cation channel required for maintenance of rapid intracellular calcium release. May act as a potassium counter-ion channel that functions in synchronization with calcium release from intracellular stores
Cyb5r3	0.0841876	0.00741171	0.076071	11059.3	NADH-cytochrome b5 reductase 3; Desaturation and elongation of fatty acids, cholesterol biosynthesis, drug metabolism, and, in erythrocyte, methemoglobin reduction
D8Ertd738e	0.0838692	0.00459117	0.0726775	1432.67	Dna segment, chr 8, erato doi 738, expressed; Leydig cell tumor 10 kDa protein homolog; May have a potential role in hypercalcemia of malignancy
Ulk1	0.0837735	0.0403113	0.0904447	2844.75	Serine/threonine-protein kinase ULK1; Serine/threonine-protein kinase involved in autophagy in response to starvation. Acts upstream of phosphatidylinositol 3- kinase PIK3C3 to regulate the formation of autophagophores, the precursors of autophagosomes. Part of regulatory feedback loops in autophagy: acts both as a downstream effector and negative regulator of mammalian target of rapamycin comple…
Lsm4	0.0835041	0.0366498	0.0890833	533.653	LSM4 homolog, U6 small nuclear RNA and mRNA degradation associated; U6 snRNA-associated Sm-like protein LSm4; Binds specifically to the 3'-terminal U-tract of U6 snRNA
Rptor	0.0828531	0.0470139	0.0913481	881.578	Regulatory associated protein of mtor, complex 1; Involved in the control of the mammalian target of rapamycin complex 1 (mTORC1) activity which regulates cell growth and survival, and autophagy in response to nutrient and hormonal signals; functions as a scaffold for recruiting mTORC1 substrates. mTORC1 is activated in response to growth factors or amino acids. Growth factor-stimulated mTORC1 ac…
Usp45	0.0825261	0.0352533	0.0875815	431.615	Ubiquitin carboxyl-terminal hydrolase 16/45; Ubiquitin specific petidase 45; Belongs to the peptidase C19 family
Pdap1	0.0823492	0.00241989	0.0679638	1394.93	28 kDa heat- and acid-stable phosphoprotein; PDGFA associated protein 1
Zc3hav1	0.0821294	0.0022356	0.0673727	1126.25	Zinc finger CCCH-type antiviral protein 1; Antiviral protein which inhibits the replication of viruses by recruiting the cellular RNA degradation machineries to degrade the viral mRNAs. Binds to a ZAP-responsive element (ZRE) present in the target viral mRNA, recruits cellular poly(A)- specific ribonuclease PARN to remove the poly(A) tail, and the 3'- 5' exoribonuclease complex exosome to degrade…
Pdxk	0.0818159	0.0253869	0.0834397	1350.74	Pyridoxal (pyridoxine, vitamin b6) kinase; Pyridoxal kinase; Required for synthesis of pyridoxal-5-phosphate from vitamin B6
Nckap1	0.0812681	0.000233012	0.0582156	2759.86	Nck-associated protein 1; Part of the WAVE complex that regulates lamellipodia formation. The WAVE complex regulates actin filament reorganization via its interaction with the Arp2/3 complex. Actin remodeling activity is regulated by RAC1. As component of the WAVE1 complex, required for BDNF-NTRK2 endocytic trafficking and signaling from early endosomes; Belongs to the HEM-1/HEM-2 family
Pef1	0.0809956	0.0132597	0.0771085	779.124	Penta-ef hand domain containing 1; Peflin; Calcium-binding protein that acts as an adapter that bridges unrelated proteins or stabilizes weak protein-protein complexes in response to calcium. Together with PDCD6, acts as calcium-dependent adapter for the BCR(KLHL12) complex, a complex involved in endoplasmic reticulum (ER)-Golgi transport by regulating the size of COPII coats. In response to cyto…
Aspscr1	0.0808683	0.0058563	0.0715279	1487.14	Alveolar soft part sarcoma chromosome region, candidate 1 (human); Tether containing UBX domain for GLUT4; Enhances VCP methylation catalyzed by VCPKMT (By similarity). Tethering protein that sequesters GLUT4-containing vesicles in the cytoplasm in the absence of insulin. Modulates the amount of GLUT4 that is available at the cell surface
Pkp4	0.080316	0.0167651	0.0781504	1644.36	Plakophilin-4; Plays a role as a regulator of Rho activity during cytokinesis. May play a role in junctional plaques (By similarity); Belongs to the beta-catenin family
Atp6v0e	0.0803095	0.0308584	0.0837606	651.179	Atpase, h+ transporting, lysosomal v0 subunit e; V-type proton ATPase subunit e 1; Vacuolar ATPase is responsible for acidifying a variety of intracellular compartments in eukaryotic cells
Hdgf	0.079369	0.0123444	0.0750114	3412.32	Hepatoma-derived growth factor; Heparin-binding protein, with mitogenic activity for fibroblasts. Acts as a transcriptional repressor (By similarity)
Eif2d	0.0786717	0.0223201	0.0789452	676.127	Eukaryotic translation initiation factor 2D; Translation initiation factor that is able to deliver tRNA to the P-site of the eukaryotic ribosome in a GTP-independent manner. The binding of Met-tRNA(I) occurs after the AUG codon finds its position in the P-site of 40S ribosomes, the situation that takes place during initiation complex formation on some specific RNAs. Its activity in tRNA binding w…
Prcc	0.0784925	0.0335399	0.0827332	557.602	Papillary renal cell carcinoma (translocation-associated)
Mocs1	0.0775713	0.0229325	0.0781379	2747.89	Molybdenum cofactor biosynthesis protein 1; Isoform Mocs1a and isoform Mocs1b probably form a complex that catalyzes the conversion of 5'-GTP to cyclic pyranopterin monophosphate (cPMP). Mocs1a catalyzes the cyclization of GTP to (8S)-3',8-cyclo-7,8-dihydroguanosine 5'- triphosphate and Mocs1b catalyzes the subsequent conversion of (8S)-3',8-cyclo-7,8-dihydroguanosine 5'-triphosphate to cPMP; In …
Romo1	0.0771474	0.0295339	0.079933	889.204	Reactive oxygen species modulator 1; Has antibacterial activity against a variety of bacteria including S.aureus, P.aeruginosa and M.tuberculosis. Acts by inducing bacterial membrane breakage (By similarity); Belongs to the MGR2 family
Ube4a	0.0767791	0.0357206	0.0816171	1753.63	Ubiquitin conjugation factor E4 A; Ubiquitin-protein ligase that probably functions as an E3 ligase in conjunction with specific E1 and E2 ligases. May also function as an E4 ligase mediating the assembly of polyubiquitin chains on substrates ubiquitinated by another E3 ubiquitin ligase. Mediates 'Lys-48'-linked polyubiquitination of substrates
Dbi	0.0759761	0.03793	0.0813918	16079.8	Diazepam-binding inhibitor (gaba receptor modulator, acyl-coa-binding protein); Acyl-CoA-binding protein; Binds medium- and long-chain acyl-CoA esters with very high affinity and may function as an intracellular carrier of acyl-CoA esters. It is also able to displace diazepam from the benzodiazepine (BZD) recognition site located on the GABA type A receptor. It is therefore possible that this pro…
Dctn2	0.0733295	0.00937992	0.0675858	2162.38	Dynactin subunit 2; Modulates cytoplasmic dynein binding to an organelle, and plays a role in prometaphase chromosome alignment and spindle organization during mitosis. Involved in anchoring microtubules to centrosomes. May play a role in synapse formation during brain development; Belongs to the dynactin subunit 2 family
Ppp2ca	0.0728561	0.01045	0.0677642	3044.5	Serine/threonine-protein phosphatase 2A catalytic subunit alpha isoform; PP2A is the major phosphatase for microtubule-associated proteins (MAPs). PP2A can modulate the activity of phosphorylase B kinase casein kinase 2, mitogen-stimulated S6 kinase, and MAP-2 kinase. Cooperates with SGO2 to protect centromeric cohesin from separase-mediated cleavage in oocytes specifically during meiosis I. Acti…
Rnf115	0.0726899	0.0303431	0.0755954	809.314	E3 ubiquitin-protein ligase RNF115/126; E3 ubiquitin-protein ligase RNF115; E3 ubiquitin-protein ligase that mediates E2-dependent, 'Lys-48'- and/or 'Lys-63'-linked polyubiquitination of substrates and may play a role in diverse biological processes. Through their polyubiquitination, may play a role in the endosomal trafficking and degradation of membrane receptors including EGFR, FLT3, MET and C…
Xpot	0.0705497	0.00704485	0.0634235	1888.48	Exportin, trna (nuclear export receptor for trnas); Exportin-T; Mediates the nuclear export of aminoacylated tRNAs. In the nucleus binds to tRNA and to the GTPase Ran in its active GTP- bound form. Docking of this trimeric complex to the nuclear pore complex (NPC) is mediated through binding to nucleoporins. Upon transit of a nuclear export complex into the cytoplasm, disassembling of the complex…
Atl3	0.0698251	1.95173e-05	0.0447157	2400.76	Atlastin-3; GTPase tethering membranes through formation of trans- homooligomers and mediating homotypic fusion of endoplasmic reticulum membranes. Functions in endoplasmic reticulum tubular network biogenesis (By similarity); Belongs to the TRAFAC class dynamin-like GTPase superfamily. GB1/RHD3-type GTPase family. GB1 subfamily
Ccs	0.0697537	0.0446635	0.0763379	3655.43	Copper chaperone for superoxide dismutase; Delivers copper to copper zinc superoxide dismutase (SOD1)
Nedd8	0.0693169	0.0447758	0.075889	1175.83	Neural precursor cell expressed, developmentally down-regulated gene 8; NEDD8; Ubiquitin-like protein which plays an important role in cell cycle control and embryogenesis. Covalent attachment to its substrates requires prior activation by the E1 complex UBE1C- APPBP1 and linkage to the E2 enzyme UBE2M. Attachment of NEDD8 to cullins activates their associated E3 ubiquitin ligase activity, and th…
Mapkapk5	0.0690883	0.0394126	0.0743467	621.868	MAP kinase-activated protein kinase 5; Tumor suppressor serine/threonine-protein kinase involved in mTORC1 signaling and post-transcriptional regulation. Phosphorylates FOXO3, ERK3/MAPK6, ERK4/MAPK4, HSP27/HSPB1, p53/TP53 and RHEB. Acts as a tumor suppressor by mediating Ras- induced senescence and phosphorylating p53/TP53. Involved in post- transcriptional regulation of MYC by mediating phosphor…
Rab5c	0.0673192	0.0087311	0.0616115	2416.13	Ras-related protein Rab-5C; Protein transport. Probably involved in vesicular traffic (By similarity)
Tmem127	0.063092	0.0185729	0.0620472	910.317	Transmembrane protein 127; Controls cell proliferation acting as a negative regulator of TOR signaling pathway mediated by mTORC1. May act as a tumor suppressor
Chmp3	0.0592687	0.0398046	0.063871	1279.34	Charged multivesicular body protein 3; Probable core component of the endosomal sorting required for transport complex III (ESCRT-III) which is involved in multivesicular bodies (MVBs) formation and sorting of endosomal cargo proteins into MVBs. MVBs contain intraluminal vesicles (ILVs) that are generated by invagination and scission from the limiting membrane of the endosome and mostly are deliv…
Zc3h7b	0.0587177	0.0343294	0.0620999	912.083	Zinc finger CCCH type containing 7B
Prkar1a	-0.0425771	0.0390033	0.0457591	2951.8	cAMP-dependent protein kinase type I-alpha regulatory subunit; Regulatory subunit of the cAMP-dependent protein kinases involved in cAMP signaling in cells
Cox7a2l	-0.0557689	0.03034	0.0579892	1908.34	Cytochrome c oxidase subunit 7a-related protein, mitochondrial; Cytochrome c oxidase subunit VIIa polypeptide 2-like
Rpl10a	-0.0641484	0.0491806	0.0711704	3765.09	Large subunit ribosomal protein l10ae; Component of the large ribosomal subunit
Tmem123	-0.0658402	0.0345285	0.0696799	802.329	Transmembrane protein 123; Porimin; Implicated in oncotic cell death, characterized by cell swelling, organelle swelling, vacuolization and increased membrane permeability
H3f3a	-0.069709	0.0473642	0.0769343	3206.04	Histone H3.3; Variant histone H3 which replaces conventional H3 in a wide range of nucleosomes in active genes. Constitutes the predominant form of histone H3 in non-dividing cells and is incorporated into chromatin independently of DNA synthesis. Deposited at sites of nucleosomal displacement throughout transcribed genes, suggesting that it represents an epigenetic imprint of transcriptionally a…
Bnip2	-0.0718802	0.00261184	0.0596975	817.189	BCL2/adenovirus E1B 19 kDa protein-interacting protein 2; Implicated in the suppression of cell death. Interacts with the BCL-2 and adenovirus E1B 19 kDa proteins (By similarity)
Copg2	-0.0743564	0.0207261	0.0739881	644.564	Coatomer subunit gamma-2; The coatomer is a cytosolic protein complex that binds to dilysine motifs and reversibly associates with Golgi non- clathrin-coated vesicles, which further mediate biosynthetic protein transport from the ER, via the Golgi up to the trans Golgi network. Coatomer complex is required for budding from Golgi membranes, and is essential for the retrograde Golgi-to-ER transport…
Rpl12	-0.0812905	0.0396131	0.0875443	3564.7	60S ribosomal protein L12; Binds directly to 26S ribosomal RNA
Slc35b2	-0.0824917	0.00626845	0.0733575	643.687	Solute carrier family 35 (adenosine 3'-phospho 5'-phosphosulfate transporter), member b2; Adenosine 3'-phospho 5'-phosphosulfate transporter 1; Mediates the transport of adenosine 3'-phospho 5'- phosphosulfate (PAPS), from cytosol into Golgi. PAPS is a universal sulfuryl donor for sulfation events that take place in the Golgi (By similarity)
Dram2	-0.083263	0.0104482	0.0774013	1266.2	DNA damage-regulated autophagy modulator protein 2; Plays a role in the initiation of autophagy. In the retina, might be involved in the process of photoreceptor cells renewal and recycling to preserve visual function. Induces apoptotic cell death when coexpressed with DRAM1
Gdi1	-0.0838926	0.0205873	0.0833962	1043.96	Guanosine diphosphate (gdp) dissociation inhibitor 1; Rab GDP dissociation inhibitor alpha; Regulates the GDP/GTP exchange reaction of most Rab proteins by inhibiting the dissociation of GDP from them, and the subsequent binding of GTP to them. Promotes the dissociation of GDP-bound Rab proteins from the membrane and inhibits their activation. Promotes the dissociation of RAB1A, RAB3A, RAB5A and …
Snx5	-0.0839127	0.0227269	0.0844363	1046.41	Sorting nexin-5; Involved in several stages of intracellular trafficking. Interacts with membranes containing phosphatidylinositol lipids. Acts in part as component of the retromer membrane-deforming SNX- BAR subcomplex. The SNX-BAR retromer mediates retrograde transport of cargo proteins from endosomes to the trans-Golgi network (TGN) and is involved in endosome-to-plasma membrane transport for …
Pisd	-0.0847982	0.0183324	0.083284	578.885	Phosphatidylserine decarboxylase proenzyme, mitochondrial; Catalyzes the formation of phosphatidylethanolamine (PtdEtn) from phosphatidylserine (PtdSer). Plays a central role in phospholipid metabolism and in the interorganelle trafficking of phosphatidylserine; Belongs to the phosphatidylserine decarboxylase family. PSD-B subfamily. Eukaryotic type I sub-subfamily
Mknk1	-0.0896227	0.0110773	0.0838752	336.503	MAP kinase-interacting serine/threonine-protein kinase 1; May play a role in the response to environmental stress and cytokines. Appears to regulate translation by phosphorylating EIF4E, thus increasing the affinity of this protein for the 7- methylguanosine-containing mRNA cap
Cdip1	-0.0898799	0.01045	0.0835951	1928.57	Cell death-inducing p53-target protein 1; Acts as an important p53/TP53-apoptotic effector. Regulates TNF-alpha-mediated apoptosis in a p53/TP53-dependent manner (By similarity); Belongs to the CDIP1/LITAF family
Epas1	-0.0902084	0.0177784	0.0883378	3885.61	Endothelial PAS domain-containing protein 1; Transcription factor involved in the induction of oxygen regulated genes. Binds to core DNA sequence 5'-[AG]CGTG-3' within the hypoxia response element (HRE) of target gene promoters. Regulates the vascular endothelial growth factor (VEGF) expression and seems to be implicated in the development of blood vessels and the tubular system of lung. May also…
Slc35a1	-0.0904498	0.0132426	0.0860872	438.413	Solute carrier family 35 (cmp-sialic acid transporter), member 1; CMP-sialic acid transporter; Transport CMP-sialic acid from the cytosol into Golgi vesicles where glycosyltransferases function
Ctsf	-0.0936314	0.0319387	0.0980923	531.138	Cathepsin F; Thiol protease which is believed to participate in intracellular degradation and turnover of proteins. Has also been implicated in tumor invasion and metastasis
Sbf2	-0.0953863	0.0382359	0.102292	554.22	Myotubularin-related protein 5/13; SET binding factor 2; Belongs to the protein-tyrosine phosphatase family. Non-receptor class myotubularin subfamily
Rgl3	-0.0984016	0.044997	0.107799	425.217	Ral guanine nucleotide dissociation stimulator-like 3; Guanine nucleotide exchange factor (GEF) for Ral-A. Potential effector of GTPase HRas and Ras-related protein M-Ras. Negatively regulates Elk-1-dependent gene induction downstream of HRas and MEKK1
Npm1	-0.0986265	0.0250619	0.100457	2649.64	Nucleophosmin; Involved in diverse cellular processes such as ribosome biogenesis, centrosome duplication, protein chaperoning, histone assembly, cell proliferation, and regulation of tumor suppressors p53/TP53 and ARF. Binds ribosome presumably to drive ribosome nuclear export. Associated with nucleolar ribonucleoprotein structures and bind single-stranded nucleic acids. Acts as a chaperonin for…
Fbxo11	-0.0990947	0.0193912	0.0978463	476.909	F-box only protein 11; Substrate recognition component of a SCF (SKP1-CUL1-F- box protein) E3 ubiquitin-protein ligase complex which mediates the ubiquitination and subsequent proteasomal degradation of target proteins, such as DTL/CDT2, BCL6 and PRDM1/BLIMP1. The SCF(FBXO11) complex mediates ubiquitination and degradation of BCL6, thereby playing a role in the germinal center B-cells terminal di…
Atic	-0.103116	0.0394357	0.110986	555.727	5-aminoimidazole-4-carboxamide ribonucleotide formyltransferase/IMP cyclohydrolase; Bifunctional purine biosynthesis protein PURH; Bifunctional enzyme that catalyzes 2 steps in purine biosynthesis; Belongs to the PurH family
Ttc3	-0.104095	0.0167385	0.10126	460.599	E3 ubiquitin-protein ligase TTC3; E3 ubiquitin-protein ligase that mediates the ubiquitination and subsequent degradation of phosphorylated Akt (AKT1, AKT2 and AKT3) in the nucleus. Acts as a terminal regulator of Akt signaling after activation; its phosphorylation by Akt, which is a prerequisite for ubiquitin ligase activity, suggests the existence of a regulation mechanism required to control A…
C1s1	-0.104491	1.65546e-05	0.0664596	8841.75	C1s B chain is a serine protease that combines with C1q and C1r to form C1, the first component of the classical pathway of the complement system. C1r activates C1s so that it can, in turn, activate C2 and C4 (By similarity)
Zcchc7	-0.106669	0.015351	0.102819	231.888	Zinc finger cchc domain-containing protein 7; Zinc finger, CCHC domain containing 7
Agpat5	-0.106958	0.0301484	0.111131	239.753	1-acylglycerol-3-phosphate O-acyltransferase 5 (lysophosphatidic acid acyltransferase, epsilon); 1-acyl-sn-glycerol-3-phosphate acyltransferase epsilon; Converts lysophosphatidic acid (LPA) into phosphatidic acid by incorporating an acyl moiety at the sn-2 position of the glycerol backbone. Acts on LPA containing saturated or unsaturated fatty acids C15:0-C20:4 at the sn-1 position using C18:1-Co…
Mug2	-0.107034	0.00114737	0.0838699	15789.6	Murinoglobulin-2; A proteinase activates the inhibitor by specific proteolysis in the bait region, which, by an unknown mechanism leads to reaction at the cysteinyl-glutamyl internal thiol ester site and to a conformational change, whereby the proteinase is trapped and/or covalently bound to the inhibitor. While in the tetrameric proteinase inhibitors steric inhibition is sufficiently strong, mon…
Gpr137	-0.108746	0.0214768	0.108615	255.771	Integral membrane protein GPR137; G protein-coupled receptor 137
Itih3	-0.109867	0.0028855	0.0919351	15990.8	Inter-alpha-trypsin inhibitor heavy chain H3; May act as a carrier of hyaluronan in serum or as a binding protein between hyaluronan and other matrix protein, including those on cell surfaces in tissues to regulate the localization, synthesis and degradation of hyaluronan which are essential to cells undergoing biological processes
Rpsa	-0.110878	0.000770688	0.0847369	7022.06	Small subunit ribosomal protein sae; 40S ribosomal protein SA; Required for the assembly and/or stability of the 40S ribosomal subunit. Required for the processing of the 20S rRNA- precursor to mature 18S rRNA in a late step of the maturation of 40S ribosomal subunits. Also functions as a cell surface receptor for laminin. Plays a role in cell adhesion to the basement membrane and in the conseque…
Itpr2	-0.112957	0.0367509	0.120563	865.729	Inositol 1,4,5-trisphosphate receptor type 2; Receptor for inositol 1,4,5-trisphosphate, a second messenger that mediates the release of intracellular calcium. This release is regulated by cAMP both dependently and independently of PKA
Zfp110	-0.113906	0.0435442	0.124218	598.363	Neurotrophin receptor-interacting factor 1; Transcription regulator involved in NGFR/p75(NTR)- mediated apoptosis. Essential component of the NGFR/p75(NTR) apoptotic pathway: upon ligand-binding and subsequent cleavage of NGFR/p75(NTR), binds to the intracellular domain (ICD) cleavage product of NGFR/p75(NTR), translocates to the nucleus and induces apoptosis, possibly by regulating expression of…
Serpinf2	-0.114213	0.0333444	0.120281	16892.4	Serine (or cysteine) peptidase inhibitor, clade f, member 2; Alpha-2-antiplasmin; Serine protease inhibitor. The major targets of this inhibitor are plasmin and trypsin, but it also inactivates matriptase-3/TMPRSS7 and chymotrypsin (By similarity)
D17H6S53E	-0.114511	0.0238686	0.115945	194.274	Uncharacterized protein C6orf47 homolog; DNA segment, Chr 17, human D6S53E
Gpt2	-0.115087	0.00112487	0.0900495	8481.71	Glutamic pyruvate transaminase (alanine aminotransferase) 2; Alanine aminotransferase 2; Catalyzes the reversible transamination between alanine and 2-oxoglutarate to form pyruvate and glutamate
Dbt	-0.115304	0.0280144	0.118837	2062.59	2-oxoisovalerate dehydrogenase E2 component (dihydrolipoyl transacylase); Dihydrolipoamide branched chain transacylase E2; The branched-chain alpha-keto dehydrogenase complex catalyzes the overall conversion of alpha-keto acids to acyl-CoA and CO(2). It contains multiple copies of three enzymatic components: branched-chain alpha-keto acid decarboxylase (E1), lipoamide acyltransferase (E2) and lip…
Dsg2	-0.118712	0.0220834	0.118917	2498.62	Desmoglein-2; Component of intercellular desmosome junctions. Involved in the interaction of plaque proteins and intermediate filaments mediating cell-cell adhesion
Ephb4	-0.118819	0.029861	0.123284	494.422	Ephrin type-B receptor 4; Receptor tyrosine kinase which binds promiscuously transmembrane ephrin-B family ligands residing on adjacent cells, leading to contact-dependent bidirectional signaling into neighboring cells. The signaling pathway downstream of the receptor is referred to as forward signaling while the signaling pathway downstream of the ephrin ligand is referred to as reverse signalin…
Itga1	-0.12009	0.0129702	0.114029	339.835	Integrin alpha-1; Integrin alpha-1/beta-1 is a receptor for laminin and collagen. It recognizes the proline-hydroxylated sequence G-F-P-G- E-R in collagen. Involved in anchorage-dependent, negative regulation of EGF-stimulated cell growth
Casp6	-0.120301	0.0435442	0.131185	431.922	Caspase-6; Involved in the activation cascade of caspases responsible for apoptosis execution. Cleaves poly(ADP-ribose) polymerase in vitro, as well as lamins. Overexpression promotes programmed cell death (By similarity)
Pigp	-0.120898	0.0130494	0.114903	256.576	Phosphatidylinositol N-acetylglucosaminyltransferase subunit P; Part of the complex catalyzing the transfer of N- acetylglucosamine from UDP-N-acetylglucosamine to phosphatidylinositol, the first step of GPI biosynthesis; Belongs to the PIGP family
Fgfr4	-0.121287	0.00295188	0.101684	598.785	Fibroblast growth factor receptor 4; Tyrosine-protein kinase that acts as cell-surface receptor for fibroblast growth factors and plays a role in the regulation of cell proliferation, differentiation and migration, and in regulation of lipid metabolism, bile acid biosynthesis, glucose uptake, vitamin D metabolism and phosphate homeostasis. Required for normal down-regulation of the expression of …
Rpl3	-0.122065	0.0238686	0.123562	5556	60S ribosomal protein L3; The L3 protein is a component of the large subunit of cytoplasmic ribosomes
Lgmn	-0.122305	0.0261475	0.12511	1157.34	Legumain; Has a strict specificity for hydrolysis of asparaginyl bonds. Can also cleave aspartyl bonds slowly, especially under acidic conditions. May be involved in the processing of proteins for MHC class II antigen presentation in the lysosomal/endosomal system. Required for normal lysosomal protein degradation in renal proximal tubules. Required for normal degradation of internalized EGFR. Pl…
Cdkl2	-0.123776	0.0197663	0.122501	133.497	Cyclin-dependent kinase-like 2 (CDC2-related kinase)
Hsd17b2	-0.124957	0.00224697	0.102573	3511.81	Estradiol 17-beta-dehydrogenase 2; Capable of catalyzing the interconversion of testosterone and androstenedione, as well as estradiol and estrone. Also has 20-alpha-HSD activity. Uses NADH while EDH17B3 uses NADPH (By similarity); Belongs to the short-chain dehydrogenases/reductases (SDR) family
Nudt16l1	-0.125417	0.0155118	0.121064	283.544	Nudix (nucleoside diphosphate linked moiety x)-type motif 16-like 1; Tudor-interacting repair regulator protein; Key regulator of TP53BP1 required to stabilize TP53BP1 and regulate its recruitment to chromatin. In absence of DNA damage, interacts with the tandem Tudor-like domain of TP53BP1, masking the region that binds histone H4 dimethylated at 'Lys-20' (H4K20me2), thereby preventing TP53BP1 r…
Kifap3	-0.125857	0.0346202	0.133266	131.284	Kinesin-associated protein 3; Involved in tethering the chromosomes to the spindle pole and in chromosome movement. Binds to the tail domain of the KIF3A/KIF3B heterodimer to form a heterotrimeric KIF3 complex and may regulate the membrane binding of this complex
Itih1	-0.125928	0.000535475	0.0943241	13572	Inter-alpha-trypsin inhibitor heavy chain H1; May act as a carrier of hyaluronan in serum or as a binding protein between hyaluronan and other matrix protein, including those on cell surfaces in tissues to regulate the localization, synthesis and degradation of hyaluronan which are essential to cells undergoing biological processes; Belongs to the ITIH family
Ahsg	-0.12661	0.00364187	0.10774	241913	Alpha-2-HS-glycoprotein; Probably involved in differentiation; Belongs to the fetuin family
Pbxip1	-0.126699	0.00926667	0.116654	302.264	Pre-B-cell leukemia transcription factor-interacting protein 1; Regulator of pre-B-cell leukemia transcription factors (BPXs) function. Inhibits the binding of PBX1-HOX complex to DNA and blocks the transcriptional activity of E2A-PBX1. Tethers estrogen receptor-alpha (ESR1) to microtubules and allows them to influence estrogen receptors-alpha signaling (By similarity)
Ntn3	-0.128199	0.0434935	0.139724	130.015	Netrin-3; Netrins control guidance of CNS commissural axons and peripheral motor axons
Atr	-0.131256	0.00888612	0.120397	255.705	Ataxia telangiectasia and rad3 related; Serine/threonine protein kinase which activates checkpoint signaling upon genotoxic stresses such as ionizing radiation (IR), ultraviolet light (UV), or DNA replication stalling, thereby acting as a DNA damage sensor. Recognizes the substrate consensus sequence [ST]- Q. Phosphorylates BRCA1, CHEK1, MCM2, RAD17, RPA2, SMC1 and p53/TP53, which collectively in…
Ggh	-0.133031	0.00607753	0.118016	217.788	Gamma-glutamyl hydrolase; Hydrolyzes the polyglutamate sidechains of pteroylpolyglutamates. Progressively removes gamma-glutamyl residues from pteroylpoly-gamma-glutamate to yield pteroyl-alpha- glutamate (folic acid) and free glutamate. May play an important role in the bioavailability of dietary pteroylpolyglutamates and in the metabolism of pteroylpolyglutamates and antifolates. Acts as endope…
Car2	-0.133039	0.0468297	0.146602	292.004	Carbonic anhydrase 2; Essential for bone resorption and osteoclast differentiation. Reversible hydration of carbon dioxide. Contributes to intracellular pH regulation in the duodenal upper villous epithelium during proton-coupled peptide absorption. Stimulates the chloride-bicarbonate exchange activity of SLC26A6; Belongs to the alpha-carbonic anhydrase family
Capn15	-0.134218	0.00522795	0.117595	219.485	Calpain-15; Calpain 15; Belongs to the peptidase C2 family
Prps2	-0.136326	0.0430607	0.148375	273.661	Ribose-phosphate pyrophosphokinase 2; Catalyzes the synthesis of phosphoribosylpyrophosphate (PRPP) that is essential for nucleotide synthesis; Belongs to the ribose-phosphate pyrophosphokinase family
Tmem176a	-0.136504	0.00665584	0.121962	2159.25	Transmembrane protein 176A
Lrrc3	-0.136571	3.7633e-06	0.0824586	1986.42	Leucine-rich repeat-containing protein 3; Leucine rich repeat containing 3
Prox1	-0.137204	0.00301351	0.115232	2500.75	Prospero homeobox protein 1; Transcription factor involved in developmental processes such as cell fate determination, gene transcriptional regulation and progenitor cell regulation in a number of organs. Plays a critical role in embryonic development and functions as a key regulatory protein in neurogenesis and the development of the heart, eye lens, liver, pancreas and the lymphatic system. Inv…
Slc12a2	-0.13866	0.00666828	0.123966	169.619	Solute carrier family 12 (sodium/potassium/chloride transporter), member 2; Electrically silent transporter system. Mediates sodium and chloride reabsorption. Plays a vital role in the regulation of ionic balance and cell volume
0610010F05Rik	-0.14065	0.0111598	0.131785	298.735	Uncharacterized protein KIAA1841; RIKEN cDNA 0610010F05 gene
Nxpe2	-0.141766	0.0399091	0.152844	373.507	NXPE family member 2; Neurexophilin and PC-esterase domain family, member 2
Ppp1r3b	-0.144079	0.000763112	0.110032	5048.37	Protein phosphatase 1 regulatory subunit 3B; Acts as a glycogen-targeting subunit for phosphatase PP1. Facilitates interaction of the PP1 with enzymes of the glycogen metabolism and regulates its activity. Suppresses the rate at which PP1 dephosphorylates (inactivates) glycogen phosphorylase and enhances the rate at which it activates glycogen synthase and therefore limits glycogen breakdown. Its…
Notum	-0.144194	0.0214768	0.144015	616.684	Palmitoleoyl-protein carboxylesterase NOTUM; Carboxylesterase that acts as a key negative regulator of the Wnt signaling pathway by specifically mediating depalmitoleoylation of WNT proteins. Serine palmitoleoylation of WNT proteins is required for efficient binding to frizzled receptors
Itih2	-0.144692	0.00254917	0.119975	21655.9	Inter-alpha-trypsin inhibitor heavy chain H2; May act as a carrier of hyaluronan in serum or as a binding protein between hyaluronan and other matrix protein, including those on cell surfaces in tissues to regulate the localization, synthesis and degradation of hyaluronan which are essential to cells undergoing biological processes; Belongs to the ITIH family
1500012F01Rik	-0.145322	0.000503046	0.1085	218.947	RIKEN cDNA 1500012F01 gene
Slc26a2	-0.14646	0.00559729	0.129086	136.996	Solute carrier family 26 (sulfate anion transporter), member 2; Sulfate transporter; Sulfate transporter. May play a role in endochondral bone formation
Cyp2c50	-0.147003	0.0372237	0.157135	11704.4	Cytochrome p450, family 2, subfamily c, polypeptide 50; Cytochrome P450 2C50; Metabolizes arachidonic acid to several midchain and omega-terminal hydroxyeicosatetraenoic acids (HETE)
St3gal4	-0.147744	0.0308584	0.15406	1764.75	CMP-N-acetylneuraminate-beta-galactosamide-alpha-2,3-sialyltransferase 4; Catalyzes the formation of the NeuAc-alpha-2,3-Gal-beta- 1,4-GlcNAc-, and NeuAc-alpha-2,3-Gal-beta-1,3-GlcNAc- sequences found in terminal carbohydrate groups of glycoproteins and glycolipids
Dact2	-0.150233	0.00246402	0.124174	272.598	Dishevelled-binding antagonist of beta-catenin 2; Dapper homolog 2; Involved in regulation of intracellular signaling pathways during development. Negatively regulates the Nodal signaling pathway, possibly by promoting the lysosomal degradation of Nodal receptors, such as TGFBR1. May be involved in control of the morphogenetic behavior of kidney ureteric bud cells by keeping cells epithelial and …
Cd300ld	-0.151299	0.0149754	0.145534	140.581	CMRF35-like molecule 5; Acts as an activating receptor in myeloid cells and mast cells; Belongs to the CD300 family
Gpr116	-0.151539	0.045394	0.166301	421.19	Adhesion G protein-coupled receptor F5; Receptor that plays a critical role in lung surfactant homeostasis. May play a role in controlling adipocyte function
Fam89a	-0.152354	0.0432736	0.165924	105.693	Protein FAM89A; Family with sequence similarity 89, member A
Idh3a	-0.152375	0.0226849	0.153244	830.514	Isocitrate dehydrogenase [NAD] subunit alpha, mitochondrial; Catalytic subunit of the enzyme which catalyzes the decarboxylation of isocitrate (ICT) into alpha-ketoglutarate. The heterodimer composed of the alpha (IDH3A) and beta (IDH3B) subunits and the heterodimer composed of the alpha (IDH3A) and gamma (IDH3G) subunits, have considerable basal activity but the full activity of the heterotetram…
Il13ra1	-0.154278	2.31808e-05	0.0994861	697.633	Interleukin-13 receptor subunit alpha-1; Binds with low affinity to interleukin-13 (IL13). Together with IL4RA can form a functional receptor for IL13. Also serves as an alternate accessory protein to the common cytokine receptor gamma chain for interleukin-4 (IL4) signaling, but cannot replace the function of IL2RG in allowing enhanced interleukin-2 (IL2) binding activity (By similarity); Belong…
Fcna	-0.15452	0.0263701	0.158225	826.972	Ficolin-1; Extracellular lectin functioning as a pattern- recognition receptor in innate immunity. Binds the sugar moieties of pathogen-associated molecular patterns (PAMPs) displayed on microbes and activates the lectin pathway of the complement system. May also activate monocytes through a G protein-coupled receptor, FFAR2, inducing the secretion of interleukin-8/IL-8. Binds preferentially to 9…
Dhodh	-0.156389	0.000371173	0.114904	164.155	Dihydroorotate dehydrogenase (quinone), mitochondrial; Catalyzes the conversion of dihydroorotate to orotate with quinone as electron acceptor
Gm4952	-0.15751	0.00246402	0.130203	2626.31	Glycine N-acyltransferase-like protein; Mitochondrial acyltransferase which transfers the acyl group to the N-terminus of glycine. Can conjugate a multitude of substrates to form a variety of N-acylglycines (By similarity)
Plxnb1	-0.1602	0.00238549	0.132081	1285.28	Plexin-B1; Receptor for SEMA4D. Plays a role in RHOA activation and subsequent changes of the actin cytoskeleton. Plays a role in axon guidance, invasive growth and cell migration
Ptpn9	-0.160243	0.00213524	0.130961	421.306	Tyrosine-protein phosphatase non-receptor type 9; Protein-tyrosine phosphatase that could participate in the transfer of hydrophobic ligands or in functions of the Golgi apparatus; Belongs to the protein-tyrosine phosphatase family. Non-receptor class 3 subfamily
Vsig4	-0.160563	0.0241948	0.162951	487.666	V-set and immunoglobulin domain-containing protein 4; V-set and immunoglobulin domain containing 4
Apoa1	-0.161723	0.0111088	0.151408	177880	Apolipoprotein A-I; Participates in the reverse transport of cholesterol from tissues to the liver for excretion by promoting cholesterol efflux from tissues and by acting as a cofactor for the lecithin cholesterol acyltransferase (LCAT). As part of the SPAP complex, activates spermatozoa motility; Belongs to the apolipoprotein A1/A4/E family
Rdh5	-0.161947	0.0420732	0.175765	274.758	11-cis retinol dehydrogenase; Stereospecific 11-cis retinol dehydrogenase, which catalyzes the final step in the biosynthesis of 11-cis retinaldehyde, the universal chromophore of visual pigments. Also able to oxidize 9-cis-retinol and 13-cis-retinol, but not all- trans-retinol. Active in the presence of NAD as cofactor but not in the presence of NADP; Belongs to the short-chain dehydrogenases/re…
Cd97	-0.162009	0.0256304	0.165386	275.447	CD97 antigen; Receptor potentially involved in both adhesion and signaling processes early after leukocyte activation. Plays an essential role in leukocyte migration
Eif1a	-0.16382	0.00713322	0.147469	1203.73	Eukaryotic translation initiation factor 1A; Seems to be required for maximal rate of protein biosynthesis. Enhances ribosome dissociation into subunits and stabilizes the binding of the initiator Met-tRNA(I) to 40 S ribosomal subunits
Pla2g12a	-0.164032	0.00540823	0.144084	231.749	Group XIIA secretory phospholipase A2; PA2 catalyzes the calcium-dependent hydrolysis of the 2- acyl groups in 3-sn-phosphoglycerides. Does not exhibit detectable activity toward sn-2-arachidonoyl- or linoleoyl- phosphatidylcholine or -phosphatidylethanolamine (By similarity)
Ctsa	-0.164236	8.03488e-09	0.0832503	2369.35	Cathepsin a (carboxypeptidase c); Lysosomal protective protein; Protective protein appears to be essential for both the activity of beta-galactosidase and neuraminidase, it associates with these enzymes and exerts a protective function necessary for their stability and activity. This protein is also a carboxypeptidase and can deamidate tachykinins
Pgap1	-0.1651	0.00299091	0.138574	241.211	Post-gpi attachment to proteins 1; GPI inositol-deacylase; Involved in inositol deacylation of GPI-anchored proteins. GPI inositol deacylation may important for efficient transport of GPI-anchored proteins from the endoplasmic reticulum to the Golgi (By similarity)
Sparc	-0.166489	0.0196446	0.164667	2989.18	SPARC; Appears to regulate cell growth through interactions with the extracellular matrix and cytokines. Binds calcium and copper, several types of collagen, albumin, thrombospondin, PDGF and cell membranes. There are two calcium binding sites; an acidic domain that binds 5 to 8 Ca(2+) with a low affinity and an EF-hand loop that binds a Ca(2+) ion with a high affinity; Belongs to the SPARC family
Gm5549	-0.167152	0.0214486	0.166882	77.8759	Gimap family p-loop ntpase domain containing 1; GTPase IMAP family member GIMD1; Predicted gene 5549; Belongs to the TRAFAC class TrmE-Era-EngA-EngB-Septin- like GTPase superfamily. AIG1/Toc34/Toc159-like paraseptin GTPase family. IAN subfamily
Timd4	-0.167507	0.0166123	0.162797	149.572	T-cell immunoglobulin and mucin domain-containing protein 4; Phosphatidylserine receptor that enhances the engulfment of apoptotic cells. Involved in regulating T-cell proliferation and lymphotoxin signaling. Ligand for HAVCR1/TIMD1
Tspan7	-0.168181	0.0231154	0.169552	351.731	Tetraspanin-7; May be involved in cell proliferation and cell motility
Rnf43	-0.168349	0.00291291	0.140977	446.244	E3 ubiquitin-protein ligase RNF43; E3 ubiquitin-protein ligase that acts as a negative regulator of the Wnt signaling pathway by mediating the ubiquitination, endocytosis and subsequent degradation of Wnt receptor complex components Frizzled. Acts on both canonical and non-canonical Wnt signaling pathway. Acts as a tumor suppressor in the intestinal stem cell zone by inhibiting the Wnt signaling …
Dnase1l3	-0.168741	0.0404049	0.182269	646.047	Deoxyribonuclease-1-like protein; Deoxyribonuclease gamma; Has DNA hydrolytic activity. Is capable of both single- and double-stranded DNA cleavage, producing DNA fragments with 3'-OH ends (By similarity). Can cleave chromatin to nucleosomal units and cleaves nucleosomal and liposome-coated DNA. Acts in internucleosomal DNA fragmentation (INDF) during apoptosis and necrosis. The role in apoptosis…
Rnf145	-0.169725	0.00217834	0.138944	553.461	Ring finger protein 145; E3 ubiquitin ligase that catalyzes the direct transfer of ubiquitin from E2 ubiquitin-conjugating enzyme to a specific substrate. In response to bacterial infection, negatively regulates the phagocyte oxidative burst by controlling the turnover of the NADPH oxidase complex subunits. Promotes monoubiquitination of CYBA and 'Lys-48'- linked polyubiquitination and degradatio…
Csf1r	-0.17096	0.023294	0.172639	1044.68	Macrophage colony-stimulating factor 1 receptor; Tyrosine-protein kinase that acts as cell-surface receptor for CSF1 and IL34 and plays an essential role in the regulation of survival, proliferation and differentiation of hematopoietic precursor cells, especially mononuclear phagocytes, such as macrophages and monocytes. Promotes the release of proinflammatory chemokines in response to IL34 and C…
Dab2	-0.171533	0.00478522	0.149125	195.732	Disabled 2, mitogen-responsive phosphoprotein; Disabled homolog 2; Adapter protein that functions as clathrin-associated sorting protein (CLASP) required for clathrin-mediated endocytosis of selected cargo proteins. Can bind and assemble clathrin, and binds simultaneously to phosphatidylinositol 4,5-bisphosphate (PtdIns(4,5)P2) and cargos containing non-phosphorylated NPXY internalization motifs,…
Slc7a8	-0.171563	0.0205873	0.170497	88.3705	Solute carrier family 7 (cationic amino acid transporter, y+ system), member 8; Large neutral amino acids transporter small subunit 2; Sodium-independent, high-affinity transport of small and large neutral amino acids such as alanine, serine, threonine, cysteine, phenylalanine, tyrosine, leucine, arginine and tryptophan, when associated with SLC3A2/4F2hc. Acts as an amino acid exchanger. Has high…
C1qtnf1	-0.171686	0.0241785	0.174186	158.857	Complement c1q tumor necrosis factor-related protein 1/6/8; C1q and tumor necrosis factor related protein 1
Ednrb	-0.171727	0.0257315	0.175391	199.921	Endothelin receptor type B; Non-specific receptor for endothelin 1, 2, and 3. Mediates its action by association with G proteins that activate a phosphatidylinositol-calcium second messenger system. Essential component in the normal development of two neuronal crest-derived cell lineages
Tmem194	-0.175967	0.00573807	0.15538	124.576	Nuclear envelope integral membrane protein 1; Transmembrane protein 194
Baiap2	-0.176131	0.000141175	0.12297	642.619	Brain-specific angiogenesis inhibitor 1-associated protein 2; Adapter protein that links membrane-bound small G- proteins to cytoplasmic effector proteins. Necessary for CDC42- mediated reorganization of the actin cytoskeleton and for RAC1- mediated membrane ruffling. Involved in the regulation of the actin cytoskeleton by WASF family members and the Arp2/3 complex. Plays a role in neurite growth…
Tmem204	-0.176382	0.0228377	0.177582	126.611	Transmembrane protein 204; Can influence paracellular permeability. Appears to be involved in cell-cell interactions through adherens (By similarity)
Fzd8	-0.178221	0.0351862	0.189079	245.784	Frizzled-8; Receptor for Wnt proteins. Component of the Wnt-Fzd- LRP5-LRP6 complex that triggers beta-catenin signaling through inducing aggregation of receptor-ligand complexes into ribosome- sized signalsomes (By similarity). The beta-catenin canonical signaling pathway leads to the activation of disheveled proteins, inhibition of GSK-3 kinase, nuclear accumulation of beta-catenin and activatio…
Enpp2	-0.180417	0.000132151	0.125554	1457.82	Ectonucleotide pyrophosphatase/phosphodiesterase family member 2; Hydrolyzes lysophospholipids to produce lysophosphatidic acid (LPA) in extracellular fluids. Major substrate is lysophosphatidylcholine. Also can act on sphingosylphosphphorylcholine producing sphingosine-1-phosphate, a modulator of cell motility. Can hydrolyze, in vitro, bis-pNPP, to some extent pNP-TMP, and barely ATP. Involved i…
P2ry4	-0.18161	0.045394	0.199314	111.84	Pyrimidinergic receptor p2y, g-protein coupled, 4; P2Y purinoceptor 4; Receptor for ATP and UTP coupled to G-proteins that activate a phosphatidylinositol-calcium second messenger system
Kdr	-0.181907	0.00459676	0.157682	519.579	Tyrosine-protein kinase that acts as a cell-surface receptor for VEGFA, VEGFC and VEGFD. Plays an essential role in the regulation of angiogenesis, vascular development, vascular permeability, and embryonic hematopoiesis. Promotes proliferation, survival, migration and differentiation of endothelial cells. Promotes reorganization of the actin cytoskeleton. Isoforms lacking a transmembrane domain,…
Camkk2	-0.182273	0.0177784	0.178469	244.842	Calcium/calmodulin-dependent protein kinase kinase 2, beta; Calcium/calmodulin-dependent protein kinase kinase 2; Calcium/calmodulin-dependent protein kinase belonging to a proposed calcium-triggered signaling cascade involved in a number of cellular processes. Phosphorylates CAMK1, CAMK4 and CAMK1D (By similarity). Efficiently phosphorylates 5'-AMP- activated protein kinase (AMPK) trimer, includ…
Stab2	-0.184491	0.00559729	0.162612	612.825	Stabilin-2; Phosphatidylserine receptor that enhances the engulfment of apoptotic cells. Hyaluronan receptor that binds to and mediates endocytosis of hyaluronic acid (HA). Acts also, in different species, as a primary systemic scavenger receptor for heparin (Hep), chondroitin sulfate (CS), dermatan sulfate (DS), nonglycosaminoglycan (GAG), acetylated low-density lipoprotein (AcLDL), pro-collagen…
Apcs	-0.184881	0.0158132	0.178845	2516.18	Serum amyloid P-component; Belongs to the pentraxin family
App	-0.185961	0.000299916	0.135115	1160.01	Amyloid-beta A4 protein; Functions as a cell surface receptor and performs physiological functions on the surface of neurons relevant to neurite growth, neuronal adhesion and axonogenesis. Involved in cell mobility and transcription regulation through protein-protein interactions. Can promote transcription activation through binding to APBB1-KAT5 and inhibit Notch signaling through interaction wi…
Cd300lg	-0.187278	0.0453309	0.205396	177.936	CMRF35-like molecule 9; Receptor which may mediate L-selectin-dependent lymphocyte rollings. Binds SELL in a calcium dependent manner. Binds lymphocyte; Belongs to the CD300 family
Cdh5	-0.188837	0.0109531	0.176551	352.02	Cadherin-5; Cadherins are calcium-dependent cell adhesion proteins. They preferentially interact with themselves in a homophilic manner in connecting cells; cadherins may thus contribute to the sorting of heterogeneous cell types. This cadherin may play an important role in endothelial cell biology through control of the cohesion and organization of the intercellular junctions. Acts in concert wi…
Rab11fip4	-0.19003	0.00189278	0.153953	203.625	RAB11 family interacting protein 4 (class II); Rab11 family-interacting protein 4; Acts as a regulator of endocytic traffic by participating in membrane delivery. Required for the abcission step in cytokinesis, possibly by acting as an 'address tag' delivering recycling endosome membranes to the cleavage furrow during late cytokinesis (By similarity). May play a role in differentiation during ret…
Rpl22l1	-0.192605	8.71757e-05	0.13154	706.266	Large subunit ribosomal protein l22e; Ribosomal protein L22 like 1
Cd300a	-0.193234	0.027142	0.198427	82.4809	CMRF35-like molecule 8; Inhibitory receptor which may contribute to the down- regulation of cytolytic activity in natural killer (NK) cells, and to the down-regulation of mast cell degranulation. Negatively regulates the Toll-like receptor (TLR) signaling mediated by MYD88 but not TRIF through activation of PTPN6 (By similarity)
Pxdn	-0.193358	0.00189822	0.156703	245.487	Peroxidasin homolog; Displays low peroxidase activity and is likely to participate in H(2)O(2) metabolism and peroxidative reactions in the cardiovascular system (By similarity). Plays a role in extracellular matrix formation
Fcgr2b	-0.194968	0.00234794	0.160539	520.56	Low affinity immunoglobulin gamma Fc region receptor II; Receptor for the Fc region of complexed immunoglobulins gamma. Low affinity receptor. Involved in a variety of effector and regulatory functions such as phagocytosis of antigen-antibody complexes from the circulation and modulation of antibody production by B-cells. Isoform IIB1 and isoform IIB1' form caps but fail to mediate endocytosis or…
Cyp1a2	-0.195446	0.00192425	0.158547	10581.1	Cytochrome p450, family 1, subfamily a, polypeptide 2; Cytochrome P450 1A2; Cytochromes P450 are a group of heme-thiolate monooxygenases. In liver microsomes, this enzyme is involved in an NADPH-dependent electron transport pathway. It oxidizes a variety of structurally unrelated compounds, including steroids, fatty acids, and xenobiotics. Most active in catalyzing 2-hydroxylation
Podxl	-0.195521	0.0102185	0.181415	101.859	Podocalyxin-like; Podocalyxin; Involved in the regulation of both adhesion and cell morphology and cancer progression. Function as an anti-adhesive molecule that maintains an open filtration pathway between neighboring foot processes in the podocyte by charge repulsion. Acts as a pro-adhesive molecule, enhancing the adherence of cells to immobilized ligands, increasing the rate of migration and c…
Fyn	-0.195648	0.024357	0.198701	118.761	Tyrosine-protein kinase Fyn; Non-receptor tyrosine-protein kinase that plays a role in many biological processes including regulation of cell growth and survival, cell adhesion, integrin-mediated signaling, cytoskeletal remodeling, cell motility, immune response and axon guidance. Inactive FYN is phosphorylated on its C-terminal tail within the catalytic domain. Following activation by PKA, the p…
Ripk4	-0.1963	0.00690153	0.17611	113.985	Receptor-interacting serine/threonine-protein kinase 4; Involved in stratified epithelial development (By similarity). It is a direct transcriptional target of TP63. Plays a role in NF-kappa-B activation; Belongs to the protein kinase superfamily. TKL Ser/Thr protein kinase family
Tek	-0.197987	0.0117067	0.186285	144.347	Endothelial-specific receptor tyrosine kinase; Angiopoietin-1 receptor; Tyrosine-protein kinase that acts as cell-surface receptor for ANGPT1, ANGPT2 and ANGPT4 and regulates angiogenesis, endothelial cell survival, proliferation, migration, adhesion and cell spreading, reorganization of the actin cytoskeleton, but also maintenance of vascular quiescence. Has anti-inflammatory effects by preventi…
Epha2	-0.198174	0.0435532	0.216224	380.614	Ephrin type-A receptor 2; Receptor tyrosine kinase which binds promiscuously membrane-bound ephrin-A family ligands residing on adjacent cells, leading to contact-dependent bidirectional signaling into neighboring cells. The signaling pathway downstream of the receptor is referred to as forward signaling while the signaling pathway downstream of the ephrin ligand is referred to as reverse signali…
Srebf1	-0.198598	0.0024605	0.164095	4026.81	Sterol regulatory element-binding protein 1; Transcriptional activator required for lipid homeostasis. Regulates transcription of the LDL receptor gene as well as the fatty acid and to a lesser degree the cholesterol synthesis pathway. Binds to the sterol regulatory element 1 (SRE- 1) (5'-ATCACCCCAC-3'). Has dual sequence specificity binding to both an E-box motif (5'-ATCACGTGA-3') and to SRE-1 (…
Mpv17l	-0.200761	0.0177072	0.196475	412.993	Mpv17 transgene, kidney disease mutant-like; Mpv17-like protein; Isoform 1 and isoform 3 participate in reactive oxygen species metablism by up- or down-regulation of the genes of antioxidant enzymes; Belongs to the peroxisomal membrane protein PXMP2/4 family
Nckipsd	-0.201443	0.0169779	0.196298	70.3118	NCK-interacting protein with SH3 domain; Has an important role in stress fiber formation induced by active diaphanous protein homolog 1 (DRF1) (By similarity). Induces microspike formation, in vivo. In vitro, stimulates N- WASP-induced ARP2/3 complex activation in the absence of CDC42. May play an important role in the maintenance of sarcomere and/or in the assembly of myofibrils into sarcomeres.…
H2-DMa	-0.201645	0.0303436	0.209735	49.4374	Histocompatibility 2, class ii, locus dma; Plays a critical role in catalyzing the release of class II HLA-associated invariant chain-derived peptides (CLIP) from newly synthesized class II HLA molecules and freeing the peptide binding site for acquisition of antigenic peptides
Urb1	-0.201677	0.0341592	0.213138	103.983	Nucleolar pre-ribosomal-associated protein 1; URB1 ribosome biogenesis 1 homolog (S. cerevisiae)
Hspa12a	-0.20209	0.0476347	0.223194	41.9919	Heat shock 70 kda protein 12a; Adapter protein for SORL1, but not SORT1. Delays SORL1 internalization and affects SORL1 subcellular localization
Dnaja4	-0.203526	0.00319005	0.171644	99.097	Dnaj heat shock protein family (hsp40) member a4; DnaJ (Hsp40) homolog, subfamily A, member 4
Armcx3	-0.206299	0.000606751	0.155568	259.436	Armadillo repeat-containing X-linked protein 3; Regulates mitochondrial aggregation and transport in axons in living neurons. May link mitochondria to the Trak2-kinesin motor complex via its interaction with Miro and Trak2. Mitochondrial distribution and dynamics is regulated through Armcx3 protein degradation, which is promoted by PCK and negatively regulated by Wnt1. Enhances the Sox10-mediated…
Lphn2	-0.207902	0.031844	0.217717	777.243	Adhesion G protein-coupled receptor L2; Calcium-independent receptor of low affinity for alpha- latrotoxin, an excitatory neurotoxin present in black widow spider venom which triggers massive exocytosis from neurons and neuroendocrine cells. Receptor probably implicated in the regulation of exocytosis
Fabp5	-0.210219	0.0174976	0.20544	2642.73	Fatty acid-binding protein, epidermal; High specificity for fatty acids. Highest affinity for C18 chain length (By similarity); Belongs to the calycin superfamily. Fatty-acid binding protein (FABP) family
Aqp1	-0.210405	0.000110038	0.145273	1234.62	Aquaporin-1; Forms a water-specific channel that provides the plasma membranes of red cells and kidney proximal tubules with high permeability to water, thereby permitting water to move in the direction of an osmotic gradient
Plxnc1	-0.212364	0.0371533	0.226929	276.331	Plexin-C1; Receptor for SEMA7A, for vaccinia virus semaphorin A39R and for herpesvirus Sema protein. Binding of semaphorins triggers cellular responses leading to the rearrangement of the cytoskeleton and to secretion of IL6 and IL8 (By similarity)
Tmem14a	-0.213822	0.00374347	0.18233	79.4692	Transmembrane protein 14A; Inhibits apoptosis via negative regulation of the mitochondrial outer membrane permeabilization involved in apoptotic signaling pathway
Ptprb	-0.213942	0.00228615	0.175826	820.107	Receptor-type tyrosine-protein phosphatase beta; Plays an important role in blood vessel remodeling and angiogenesis. Not necessary for the initial formation of blood vessels, but is essential for their maintenance and remodeling. Can induce dephosphorylation of TEK/TIE2, CDH5/VE-cadherin and KDR/VEGFR-2. Regulates angiopoietin-TIE2 signaling in endothelial cells. Acts as a negative regulator of …
Lhfpl2	-0.214872	0.00455727	0.185996	116.358	LHFPL tetraspan subfamily member 2 protein; Plays a role in female and male fertility. Involved in distal reproductive tract development
Ptgfrn	-0.217085	0.0226849	0.218373	99.2711	Prostaglandin F2 receptor negative regulator; Inhibits the binding of prostaglandin F2-alpha (PGF2- alpha) to its specific FP receptor, by decreasing the receptor number rather than the affinity constant. Functional coupling with the prostaglandin F2-alpha receptor seems to occur (By similarity)
Kctd12	-0.218567	0.00380956	0.186646	281.167	Potassium channel tetramerisation domain containing 12; BTB/POZ domain-containing protein KCTD12; Auxiliary subunit of GABA-B receptors that determine the pharmacology and kinetics of the receptor response. Increases agonist potency and markedly alter the G-protein signaling of the receptors by accelerating onset and promoting desensitization
Ntn4	-0.219842	0.00690897	0.197277	112.968	Netrin-4; May play an important role in neural, kidney and vascular development. Promotes neurite elongation from olfactory bulb explants
Ahr	-0.220995	0.00169173	0.177708	797.002	Aryl-hydrocarbon receptor; Ligand-activated transcriptional activator. Binds to the XRE promoter region of genes it activates. Activates the expression of multiple phase I and II xenobiotic chemical metabolizing enzyme genes (such as the CYP1A1 gene). Mediates biochemical and toxic effects of halogenated aromatic hydrocarbons. Involved in cell-cycle regulation. Likely to play an important role in…
Mturn	-0.221217	0.046647	0.243609	45.3961	Maturin, neural progenitor differentiation regulator homolog (xenopus); Maturin; May be involved in early neuronal development
Prss8	-0.22325	0.0391808	0.240072	92.7861	Protease, serine 8 (prostasin); Possesses a trypsin-like cleavage specificity with a preference for poly-basic substrates (By similarity). Stimulates epithelial sodium channel (ENaC) activity through activating cleavage of the gamma subunits (SCNN1G)
Oxct1	-0.224261	0.0241785	0.22755	93.4663	Succinyl-CoA:3-ketoacid coenzyme A transferase 1, mitochondrial; Key enzyme for ketone body catabolism. Transfers the CoA moiety from succinate to acetoacetate. Formation of the enzyme-CoA intermediate proceeds via an unstable anhydride species formed between the carboxylate groups of the enzyme and substrate (By similarity)
Fkbp5	-0.225541	0.0319603	0.236334	2777.36	Peptidyl-prolyl cis-trans isomerase FKBP5; Immunophilin protein with PPIase and co-chaperone activities. Component of unligated steroid receptors heterocomplexes through interaction with heat-shock protein 90 (HSP90). Plays a role in the intracellular trafficking of heterooligomeric forms of steroid hormone receptors maintaining the complex into the cytoplasm when unliganded
Vopp1	-0.227484	0.000362838	0.16692	104.865	Vesicular, overexpressed in cancer, prosurvival protein 1; Increases the transcriptional activity of NFKB1 by facilitating its nuclear translocation, DNA-binding and associated apoptotic response, when overexpressed
Dchs1	-0.229917	0.0495783	0.255356	40.9463	Dachsous cadherin related 1; Protocadherin-16; Calcium-dependent cell-adhesion protein. Mediates functions in neuroprogenitor cell proliferation and differentiation. In the heart, has a critical role for proper morphogenesis of the mitral valve, acting in the regulation of cell migration involved in valve formation
Cdh13	-0.230391	0.0366498	0.245807	29.2383	Cadherin-13; Cadherins are calcium-dependent cell adhesion proteins. They preferentially interact with themselves in a homophilic manner in connecting cells; cadherins may thus contribute to the sorting of heterogeneous cell types. May act as a negative regulator of neural cell growth
Ttc21b	-0.232308	0.0308584	0.242306	58.7387	Tetratricopeptide repeat protein 21B; Component of the IFT complex A (IFT-A), a complex required for retrograde ciliary transport. Negatively modulates the SHH signal transduction; Belongs to the TTC21 family
Slc17a9	-0.240498	0.00790815	0.2184	59.0399	Mfs transporter, acs family, solute carrier family 17 (sodium-dependent inorganic phosphate cotransporter), member 9; Solute carrier family 17 member 9; Involved in vesicular storage and exocytosis of ATP. May accumulate ATP and other nucleotides in secretory vesicles such as adrenal chromaffin granules and synaptic vesicles (By similarity)
Aig1	-0.240547	0.000378571	0.177038	236.912	Androgen-induced gene 1 protein; May play a role in androgen-regulated growth of hair follicles; Belongs to the AIG1 family
9430020K01Rik	-0.247796	0.00065339	0.187661	134.082	Junctional protein associated with coronary artery disease; RIKEN cDNA 9430020K01 gene
Wnt2	-0.248067	0.045879	0.272613	46.3464	Wingless-type mmtv integration site family, member 2; Protein Wnt-2; Ligand for members of the frizzled family of seven transmembrane receptors. Probable developmental protein. May be a signaling molecule which affects the development of discrete regions of tissues. Is likely to signal over only few cell diameters; Belongs to the Wnt family
Ccl24	-0.249081	0.031185	0.260192	47.0171	C-C motif chemokine 24; Chemotactic for resting T-lymphocytes, and eosinophils. Has lower chemotactic activity for neutrophils but none for monocytes and activated lymphocytes. Binds to CCR3 (By similarity); Belongs to the intercrine beta (chemokine CC) family
Ces1b	-0.249982	0.0365735	0.266577	1036.98	Carboxylic ester hydrolase; Carboxylesterase 1B; Belongs to the type-B carboxylesterase/lipase family
Aph1b	-0.250865	0.0108663	0.234333	94.8877	Gamma-secretase subunit APH-1B; Probable subunit of the gamma-secretase complex, an endoprotease complex that catalyzes the intramembrane cleavage of integral proteins such as Notch receptors and APP (amyloid-beta precursor protein). It probably represents a stabilizing cofactor for the presenilin homodimer that promotes the formation of a stable complex. Probably present in a minority of gamma-s…
Lpcat2	-0.253235	0.0135152	0.241471	40.5654	Lysophosphatidylcholine acyltransferase 2; Possesses both acyltransferase and acetyltransferase activities. Activity is calcium-dependent. Involved in platelet- activating factor (PAF) biosynthesis by catalyzing the conversion of the PAF precursor, 1-O-alkyl-sn-glycero-3-phosphocholine (lyso- PAF) into 1-O-alkyl-2-acetyl-sn-glycero-3-phosphocholine (PAF). Also converts lyso-PAF to 1-O-alkyl-2-acy…
Adamdec1	-0.254142	0.0401316	0.274187	33.2798	Adam-like, decysin 1; ADAM DEC1; May play an important role in the control of the immune response and during pregnancy
Utp14b	-0.255055	0.00535885	0.223866	95.2545	U3 small nucleolar RNA-associated protein 14; Essential for spermatogenesis. May be required specifically for ribosome biogenesis and hence protein synthesis during male meiosis
Tspan18	-0.255099	0.0361405	0.271622	30.7208	Tetraspanin-18; Tetraspanin 18
Slc1a2	-0.255544	0.00131098	0.202143	2036.73	Excitatory amino acid transporter 2; Sodium-dependent, high-affinity amino acid transporter that mediates the uptake of L-glutamate and also L-aspartate and D-aspartate. Functions as a symporter that transports one amino acid molecule together with two or three Na(+) ions and one proton, in parallel with the counter-transport of one K(+) ion. Mediates Cl(-) flux that is not coupled to amino acid …
Trim68	-0.257845	0.0066559	0.230415	35.9152	Tripartite motif-containing protein 68; Functions as a ubiquitin E3 ligase. Acts as a coactivator of androgen receptor (AR) depending on its ubiquitin ligase activity
Avpr1a	-0.262686	0.000235365	0.188375	715.174	Vasopressin V1a receptor; Receptor for arginine vasopressin. The activity of this receptor is mediated by G proteins which activate a phosphatidyl- inositol-calcium second messenger system. Involved in social memory formation
Srrm4	-0.263243	0.00880387	0.241143	77.1189	Serine/arginine repetitive matrix protein 4; Splicing factor specifically required for neural cell differentiation. Acts in conjuction with nPTB/PTBP2 by binding directly to its regulated target transcripts and promotes neural- specific exon inclusion in many genes that function in neural cell differentiation. Required to promote the inclusion of neural- specific exon 10 in nPTB/PTBP2, leading to…
Ptpn18	-0.266346	0.0231154	0.268707	29.7455	Tyrosine-protein phosphatase non-receptor type 18; May be involved in growth and differentiation of hematopoietic cells
Slc25a4	-0.267479	0.00519244	0.234207	196.164	Solute carrier family 25 (mitochondrial carrier, adenine nucleotide translocator), member 4; ADP/ATP translocase 1; Involved in mitochondrial ADP/ATP transport. Catalyzes the exchange of cytoplasmic ADP with mitochondrial ATP across the mitochondrial inner membrane; Belongs to the mitochondrial carrier (TC 2.A.29) family
Rerg	-0.268323	0.0012564	0.211685	61.526	Ras-related and estrogen-regulated growth inhibitor; Binds GDP/GTP and possesses intrinsic GTPase activity. Has higher affinity for GDP than for GTP (By similarity)
Ppp1r3c	-0.274965	0.00105436	0.214329	1022.05	Protein phosphatase 1 regulatory subunit 3C; Acts as a glycogen-targeting subunit for PP1 and regulates its activity. Activates glycogen synthase, reduces glycogen phosphorylase activity and limits glycogen breakdown. Dramatically increases basal and insulin-stimulated glycogen synthesis upon overexpression in a variety of cell types
Car14	-0.275553	1.09424e-13	0.112291	887.618	Carbonic anhydrase 14; Reversible hydration of carbon dioxide; Belongs to the alpha-carbonic anhydrase family
Cav2	-0.276421	0.000141374	0.193044	69.4381	Caveolin-2; May act as a scaffolding protein within caveolar membranes. Interacts directly with G-protein alpha subunits and can functionally regulate their activity. Acts as an accessory protein in conjunction with CAV1 in targeting to lipid rafts and driving caveolae formation. The Ser-36 phosphorylated form has a role in modulating mitosis in endothelial cells. Positive regulator of cellular m…
Fchsd1	-0.277445	0.049905	0.308405	25.0239	F-bar and double sh3 domains protein 1; FCH and double SH3 domains 1
Steap2	-0.281665	0.00150855	0.224855	257.959	Six transmembrane epithelial antigen of prostate 2; Metalloreductase STEAP2; Metalloreductase that has the ability to reduce both Fe(3+) to Fe(2+) and Cu(2+) to Cu(1+). Uses NAD(+) as acceptor
Gm6484	-0.291583	0.0284878	0.301052	747.424	Angiopoietin-like protein 8; Hormone that acts as a blood lipid regulator by regulating serum triglyceride levels. May be involved in the metabolic transition between fasting and refeeding: required to direct fatty acids to adipose tissue for storage in the fed state. According to a report, may act by promoting ANGPTL3 cleavage. According to another study, not required for cleavage of ANGPTL3; Be…
Rasl11b	-0.293499	0.00223528	0.240718	49.9923	Ras-like protein family member 11b; RAS-like, family 11, member B
Renbp	-0.298647	0.0226849	0.30026	47.9786	N-acylglucosamine 2-epimerase; Catalyzes the interconversion of N-acetylglucosamine to N-acetylmannosamine. Binds to renin forming a protein complex called high molecular weight (HMW) renin and inhibits renin activity. Involved in the N-glycolylneuraminic acid (Neu5Gc) degradation pathway
Chp2	-0.300082	0.000774208	0.229525	46.1027	Calcineurin B homologous protein 2; Functions as an integral cofactor in cell pH regulation by controlling plasma membrane-type Na(+)/H(+) exchange activity. Binds to and activates SLC9A1/NHE1 in a serum-independent manner, thus increasing pH and protecting cells from serum deprivation- induced death. Also plays a role in the regulation of cell proliferation and tumor growth by increasing the pho…
Pira2	-0.305127	0.00305047	0.256514	81.3283	Leukocyte immunoglobulin-like receptor; paired-Ig-like receptor A2
Gja4	-0.305517	0.0362469	0.32544	59.0272	Gap junction alpha-4 protein; One gap junction consists of a cluster of closely packed pairs of transmembrane channels, the connexons, through which materials of low MW diffuse from one cell to a neighboring cell; Belongs to the connexin family. Alpha-type (group II) subfamily
Rapgef5	-0.318035	0.00212196	0.259773	29.7584	Rap guanine nucleotide exchange factor 5; Guanine nucleotide exchange factor (GEF) for RAP1A, RAP2A and MRAS/M-Ras-GTP. Its association with MRAS inhibits Rap1 activation (By similarity)
Sptb	-0.326448	0.000377648	0.240182	52.3378	Spectrin beta, erythrocytic; Spectrin is the major constituent of the cytoskeletal network underlying the erythrocyte plasma membrane. It associates with band 4.1 and actin to form the cytoskeletal superstructure of the erythrocyte plasma membrane
Rbp1	-0.328733	0.000132327	0.228833	568.719	Retinol binding protein 1, cellular; Retinol-binding protein 1; Cytoplasmic retinol-binding protein. Accepts retinol from the transport protein STRA6, and thereby contributes to retinol uptake, storage and retinoid homeostasis
Prdm11	-0.328869	0.0240104	0.333253	29.6304	PR domain-containing protein 11; May be involved in transcription regulation; Belongs to the class V-like SAM-binding methyltransferase superfamily
Rapgef3	-0.349075	0.0231154	0.352081	34.66	Rap guanine nucleotide exchange factor 3; Guanine nucleotide exchange factor (GEF) for RAP1A and RAP2A small GTPases that is activated by binding cAMP. Through simultaneous binding of PDE3B to RAPGEF3 and PIK3R6 is assembled in a signaling complex in which it activates the PI3K gamma complex and which is involved in angiogenesis. Plays a role in the modulation of the cAMP-induced dynamic control …
Dsg1c	-0.365003	0.000228463	0.261135	108.506	Desmoglein-1-gamma; Component of intercellular desmosome junctions. Involved in the interaction of plaque proteins and intermediate filaments mediating cell-cell adhesion
Psd4	-0.366935	0.0158069	0.354889	62.92	PH and SEC7 domain-containing protein 4; Guanine nucleotide exchange factor for ARF6 and ARL14/ARF7. Through ARL14 activation, controls the movement of MHC class II-containing vesicles along the actin cytoskeleton in dendritic cells. Involved in membrane recycling. Interacts with several phosphatidylinositol phosphate species, including phosphatidylinositol 3,4-bisphosphate, phosphatidylinositol …
Cd22	-0.388253	0.00704868	0.349105	21.5805	CD22 antigen; Mediates B-cell B-cell interactions. May be involved in the localization of B-cells in lymphoid tissues. Binds sialylated glycoproteins; one of which is CD45. Preferentially binds to alpha-2,6- linked sialic acid. The sialic acid recognition site can be masked by cis interactions with sialic acids on the same cell surface. Upon ligand induced tyrosine phosphorylation in the immune r…
Gm15446	-0.394082	0.00434945	0.339876	71.6799	Zinc finger protein 431-like; Predicted gene 15446
2310014L17Rik	-0.394092	0.0420192	0.427605	11.8471	RING finger protein 225; RIKEN cDNA 2310014L17 gene
Gpr110	-0.394508	5.57069e-07	0.224017	216.664	Adhesion G-protein coupled receptor F1; Orphan receptor
3110007F17Rik	-0.402296	0.00510097	0.351528	15.2818	Claudin 34C1; RIKEN cDNA 3110007F17 gene
Raet1e	-0.408789	0.0231154	0.412248	38.7258	Retinoic acid early-inducible protein 1-epsilon; Acts as a ligand for KLRK1; Belongs to the NKG2D ligand family
Crygb	-0.409734	0.0324001	0.430001	63.0501	Crystallin, gamma b; Gamma-crystallin B; Crystallins are the dominant structural components of the vertebrate eye lens
Fam115c	-0.414442	0.0194406	0.409367	11.564	TRPM8 channel-associated factor 2; Negatively regulates the plasma membrane cation channel TRPM8 activity. Involved in the recruitment of TRPM8 to the cell surface. Promotes prostate cancer cell migration stimulation in a TRPM8-dependent manner
Gspt2	-0.419896	0.0272915	0.431452	16.7146	Eukaryotic peptide chain release factor GTP-binding subunit ERF3B; Involved in translation termination in response to the termination codons UAA, UAG and UGA. May play a role as a potent stimulator of the release factor activity of ETF1. Exhibits GTPase activity, which is ribosome- and ETF1-dependent. May play a role in cell cycle progression. Component of the transient SURF complex which recruit…
Cd207	-0.426576	0.0348252	0.452064	37.0969	C-type lectin domain family 4 member K; Calcium-dependent lectin displaying mannose-binding specificity. Induces the formation of Birbeck granules (BGs); is a potent regulator of membrane superimposition and zippering. Binds to sulfated as well as mannosylated glycans, keratan sulfate (KS) and beta-glucans. Facilitates uptake of antigens and is involved in the routing and/or processing of antigen…
Crygs	-0.434044	0.0401818	0.468399	62.3213	Crystallin, gamma s; Beta-crystallin S; Crystallins are the dominant structural components of the vertebrate eye lens
Sorl1	-0.436018	0.0332794	0.459038	47.2991	Sortilin-related receptor, ldlr class a repeats-containing; Sortilin-related receptor; Likely to be a multifunctional endocytic receptor, that may be implicated in the uptake of lipoproteins and of proteases. Binds LDL, the major cholesterol-carrying lipoprotein of plasma, and transports it into cells by endocytosis. Binds the receptor- associated protein (RAP). Could play a role in cell-cell int…
Bcl6	-0.447173	0.0317474	0.468089	532.65	B-cell lymphoma 6 protein homolog; Transcriptional repressor mainly required for germinal center (GC) formation and antibody affinity maturation which has different mechanisms of action specific to the lineage and biological functions. Forms complexes with different corepressors and histone deacetylases to repress the transcriptional expression of different subsets of target genes. Represses its …
Cryba1	-0.450258	0.037451	0.481637	87.1129	Crystallin, beta a1; Crystallins are the dominant structural components of the vertebrate eye lens
Fam107a	-0.467346	0.0301484	0.485606	32.0579	Family with sequence similarity 107, member A
Slc34a2	-0.476804	0.00115556	0.373828	19.4957	Sodium-dependent phosphate transport protein 2B; May be involved in actively transporting phosphate into cells via Na(+) cotransport. It may be the main phosphate transport protein in the intestinal brush border membrane. May have a role in the synthesis of surfactant in lungs' alveoli; Belongs to the SLC34A transporter family
Pcdhgb2	-0.484388	0.0223201	0.485998	9.61775	Protocadherin Gamma Subfamily B, 2
Mfsd7c	-0.492823	3.84572e-08	0.259665	74.0122	Feline leukemia virus subgroup C receptor-related protein 2; Acts as an importer of heme. Also acts as a transporter for a calcium-chelator complex, important for growth and calcium metabolism (By similarity); Belongs to the major facilitator superfamily. Feline leukemia virus subgroup C receptor (TC 2.A.1.28.1) family
Kcnk10	-0.493951	0.0482981	0.546445	9.15134	Potassium channel, subfamily K, member 10; Belongs to the two pore domain potassium channel (TC 1.A.1.8) family
Col4a5	-0.513375	3.2657e-06	0.308422	91.498	Collagen, type IV, alpha 5; Belongs to the type IV collagen family
Bfsp1	-0.514006	0.00514807	0.449516	21.7972	Filensin; Beaded filament structural protein 1, in lens-CP94; Belongs to the intermediate filament family
Cryba2	-0.526085	0.00634436	0.468289	26.4326	Crystallin, beta a2; Beta-crystallin A2; Crystallins are the dominant structural components of the vertebrate eye lens
Gm4477	-0.637888	0.00901262	0.585871	13.8825	N-acetyltransferase 8 (GCN5-related) family member 7; Predicted gene 4477
Bicd1	-0.655838	0.0285826	0.677433	10.9355	Protein bicaudal D homolog 1; Regulates coat complex coatomer protein I (COPI)- independent Golgi-endoplasmic reticulum transport by recruiting the dynein-dynactin motor complex; Belongs to the BicD family
Hebp2	-0.713601	2.77831e-09	0.352779	24.2036	Heme-binding protein 2; Can promote mitochondrial permeability transition and facilitate necrotic cell death under different types of stress conditions (By similarity). May have low affinity for heme; Belongs to the HEBP family
Dnah11	-0.917558	0.0240259	0.929976	9.49553	Dynein, axonemal, heavy chain 11

## Sheet: Liver IPA Canonical Pathways
QIAGEN IPA (Ingenuity Pathway Analysis) canonical pathway analysis for DEG (differentially expressed genes)
To establish pathways affected by Nfe2l1 overexpression in liver, differentially expressed genes listed in tab "Liver DEG" were analyzed using the Ingenuity Pathway Analysis Software (Qiagen) with default parameters.
Pathways with p-values less than 0.05 (-log (p-vlaue) = 1.3) are listed.
Activation zScore is a measure of coordinated directional change of molecules in the pathway (N/C applies to the cases in which the score cannot be computed).
Ratio represents the fraction of genes from a given pathway that undergo a change divided by the total number of genes assigned to the same pathway.
"Molecules" column represents the list of differentially expressed genes from the dataset assigned to an indicated pathway.
Top 13 pathways are shown in Fig. 2F.
Ingenuity Canonical Pathways	-log(p-value)	zScore	Ratio	Molecules
Protein Ubiquitination Pathway	31.8		0.216	CDC34,DNAJB2,ELOC,HLA-A,HSP90AA1,HSP90AB1,HSPA12A,HSPB1,HSPB6,HSPB8,MDM2,PSMA1,PSMA2,PSMA3,PSMA4,PSMA5,PSMA6,PSMA7,PSMB1,PSMB2,PSMB3,PSMB4,PSMB5,PSMB6,PSMB7,PSMB8,PSMB9,PSMC1,PSMC2,PSMC3,PSMC4,PSMC5,PSMC6,PSMD1,PSMD11,PSMD12,PSMD13,PSMD14,PSMD2,PSMD3,PSMD4,PSMD5,PSMD6,PSMD7,PSMD8,PSME1,PSME2,SKP1,TAP1,UBE2K,UBE2L3,UBE4A,UBE4B,USP14,USP20,USP45,USP47,USP5,USP50
NRF2-mediated Oxidative Stress Response	11.8	3.29983	0.153	AOX1,BACH1,CDC34,CLPP,DNAJA4,DNAJB2,FKBP5,FTH1,GPX2,GSR,GSTA5,Gstm3,GSTM4,GSTP1,HSPB8,KEAP1,MAFG,MAP2K2,MAPK9,NQO1,PIK3R2,PRDX1,SOD1,SQSTM1,TXN,TXNRD1,UBE2K,USP14,VCP
Glycolysis I	4.95	2.64575	0.269	ALDOA,ENO1,GAPDH,GPI,PFKM,PKLR,TPI1
Aryl Hydrocarbon Receptor Signaling	4.95	-0.333333	0.112	AHR,ATR,CTSD,CYP1A2,GSTA5,Gstm3,GSTM4,GSTP1,HSP90AA1,HSP90AB1,HSPB1,MDM2,NEDD8,NFIC,NQO1,PTGES3
Coenzyme A Biosynthesis	4.51	N/C	1	COASY,PPCDC,PPCS
FAT10 Signaling Pathway	3.74	N/C	0.278	PSMD4,PSME1,PSME2,PSME4,SQSTM1
Antigen Presentation Pathway	3.73	N/C	0.179	HLA-A,HLA-DMA,PSMB5,PSMB6,PSMB8,PSMB9,TAP1
Xenobiotic Metabolism AHR Signaling Pathway	3.49	0.632456	0.118	AHR,CYP1A2,GSTA5,Gstm3,GSTM4,GSTP1,HSP90AA1,HSP90AB1,NQO1,PTGES3
ERK/MAPK Signaling	3.39	-0.258199	0.0829	DUSP4,FYN,H3-3A/H3-3B,HSPB1,MAP2K2,MAPKAPK5,MKNK1,PAK4,PIK3R2,PLA2G12A,PLA2G6,PPP1R3C,PPP2CA,PRKAR1A,RAPGEF3,YWHAG
Glutathione-mediated Detoxification	3.38	1.63299	0.188	GGH,Gsta4,GSTA5,Gstm3,GSTM4,GSTP1
Acute Phase Response Signaling	3.27	0.707107	0.0838	AHSG,APCS,APOA1,C1S,IKBKG,IRAK1,ITIH2,ITIH3,MAP2K2,MAPK9,MYD88,PIK3R2,RBP1,SERPINF2,TNFRSF1A
Glutathione Redox Reactions I	3.11	2.23607	0.208	GPX2,GPX4,GSR,GSTP1,PRDX6
Gluconeogenesis I	2.94	2.23607	0.192	ALDOA,ENO1,GAPDH,GPI,ME1
Caveolar-mediated Endocytosis Signaling	2.7	N/C	0.11	COPE,COPG2,DYRK3,FLOT1,FYN,HLA-A,ITGA1,RAB5C
Hypoxia Signaling in the Cardiovascular System	2.66	N/C	0.108	CDC34,COPS5,HSP90AA1,HSP90AB1,MDM2,NQO1,UBE2K,UBE2L3
Sucrose Degradation V (Mammalian)	2.65	N/C	0.333	ALDOA,KHK,TPI1
Aldosterone Signaling in Epithelial Cells	2.37	-0.447214	0.0759	DNAJB2,HSP90AA1,HSP90AB1,HSPA12A,HSPB1,HSPB6,HSPB8,ITPR2,MAP2K2,NOTUM,PIK3R2,SLC12A2
Mitotic Roles of Polo-Like Kinase	2.34	1	0.106	ANAPC13,HSP90AA1,HSP90AB1,PLK3,PLK4,PPP2CA,WEE1
Sperm Motility	2.33	-0.816497	0.0673	CSF1R,DYRK3,EPHA2,EPHB4,FGFR4,FYN,ITPR2,KDR,NOTUM,PLA2G12A,PLA2G6,PNPLA8,PRKAR1A,SLC12A2,TEK
Interferon Signaling	2.3	2.23607	0.139	IFI35,IFIT3,ISG15,PSMB8,TAP1
Xenobiotic Metabolism General Signaling Pathway	2.26	2.11058	0.0769	ABCA2,AHR,GSTA5,Gstm3,GSTM4,GSTP1,KEAP1,MAP2K2,MAPK9,NQO1,PIK3R2
Glutathione Redox Reactions II	2.25	N/C	0.5	GLRX,GSR
Vitamin-C Transport	2.21	2	0.167	GLRX,STOM,TXN,TXNRD1
Neuroinflammation Signaling Pathway	2.18	1.5	0.0602	APH1B,APP,CSF1R,GRINA,HLA-A,HLA-DMA,IDE,IKBKG,IRAK1,IRF7,MAPK9,MYD88,PIK3R2,PLA2G12A,PLA2G6,SLC1A2,TNFRSF1A,TRAF3
Antioxidant Action of Vitamin C	2.13	-0.816497	0.0826	GLRX,IKBKG,MAPK9,NOTUM,PLA2G12A,PLA2G6,PNPLA8,TXN,TXNRD1
Colanic Acid Building Blocks Biosynthesis	2.06	N/C	0.214	GPI,UGDH,UGP2
BAG2 Signaling Pathway	1.97	-1.34164	0.116	HSP90AA1,MDM2,PSME1,PSME2,PSME4
Amyotrophic Lateral Sclerosis Signaling	1.95	1.41421	0.0825	CAPN8,CAPNS1,CCS,GRINA,PIK3R2,RAB5C,SLC1A2,SOD1
Role of RIG1-like Receptors in Antiviral Innate Immunity	1.93	1.34164	0.114	DHX58,IKBKG,IRF7,TRAF3,TRIM25
Autophagy	1.92		0.0984	CTSA,CTSD,CTSF,RB1CC1,SQSTM1,ULK1
Activation of IRF by Cytosolic Pattern Recognition Receptors	1.86	0.816497	0.0952	DHX58,IKBKG,IRF7,ISG15,MAPK9,TRAF3
Apelin Adipocyte Signaling Pathway	1.84	2.64575	0.0854	GPX2,GPX4,GSTP1,MAPK9,PRDX6,PRKAR1A,SOD1
FXR/RXR Activation	1.75	N/C	0.0714	ABCB4,AHSG,APOA1,FGFR4,MAPK9,PKLR,SERPINF2,SLC22A7,SREBF1
Cell Cycle: G2/M DNA Damage Checkpoint Regulation	1.74	-1	0.102	ATR,MDM2,SKP1,WEE1,YWHAG
Glycogen Biosynthesis II (from UDP-D-Glucose)	1.73	N/C	0.286	GBE1,UGP2
Thioredoxin Pathway	1.73	N/C	0.286	TXN,TXNRD1
Xenobiotic Metabolism Signaling	1.71	N/C	0.0557	AHR,CAMK2G,CYP1A2,GSTA5,Gstm3,GSTM4,GSTP1,HSP90AA1,HSP90AB1,KEAP1,MAP2K2,MAPK9,NQO1,PIK3R2,PPP2CA,PTGES3
Amyloid Processing	1.7	1	0.1	APH1B,APP,CAPN8,CAPNS1,PRKAR1A
Reelin Signaling in Neurons	1.69	1	0.0698	APP,ARHGEF5,CAMK2G,FYN,GRINA,ITGA1,MAP2K2,MAPK9,PIK3R2
Retinoate Biosynthesis I	1.68	0	0.118	AKR1C3,DHRS4,RBP1,RDH5
Phagosome Maturation	1.68	N/C	0.0662	ATP6V0E1,CTSA,CTSD,CTSF,HLA-A,PRDX1,PRDX5,PRDX6,RAB5C,TAP1
The Visual Cycle	1.63	N/C	0.15	AKR1C3,RBP1,RDH5
Superoxide Radicals Degradation	1.62	N/C	0.25	NQO1,SOD1
Necroptosis Signaling Pathway	1.58	1.89737	0.0637	CAMK2G,CAPN8,CAPNS1,IKBKG,MDM2,MLKL,PLA2G12A,PLA2G6,SLC25A4,TNFRSF1A
FAK Signaling	1.53	N/C	0.0737	ARHGEF7,CAPN8,CAPNS1,FYN,MAP2K2,PAK4,PIK3R2
Polyamine Regulation in Colon Cancer	1.52	N/C	0.136	PSME1,PSME2,PSME4
Role of PKR in Interferon Induction and Antiviral Response	1.51	1.41421	0.0684	HSP90AA1,HSP90AB1,IKBKG,MAPK9,MYD88,NPM1,TNFRSF1A,TRAF3
Hepatic Cholestasis	1.5	N/C	0.0595	ABCB4,FGFR4,IKBKG,IRAK1,LY96,MAPK9,MYD88,PRKAR1A,SLC22A7,SREBF1,TNFRSF1A
Glutamate Removal from Folates	1.5	N/C	1	GGH
Methylglyoxal Degradation VI	1.5	N/C	1	LDHD
Thio-molybdenum Cofactor Biosynthesis	1.5	N/C	1	MOCOS
p38 MAPK Signaling	1.49	0.707107	0.0678	H3-3A/H3-3B,HSPB1,IRAK1,MAPKAPK5,MKNK1,PLA2G12A,PLA2G6,TNFRSF1A
CD28 Signaling in T Helper Cells	1.45	0.816497	0.0667	FYN,HLA-A,HLA-DMA,IKBKG,ITPR2,MAP2K2,MAPK9,PIK3R2
Nitric Oxide Signaling in the Cardiovascular System	1.44	0.377964	0.0707	HSP90AA1,HSP90AB1,ITPR2,KDR,MAP2K2,PIK3R2,PRKAR1A
Integrin Signaling	1.43	1.89737	0.0563	ARHGEF7,CAPN8,CAPNS1,FYN,ITGA1,MAP2K2,NEDD9,PAK4,PFN2,PIK3R2,RHOD,TSPAN7
IL-15 Production	1.43	-2.12132	0.0661	CSF1R,DYRK3,EPHA2,EPHB4,FGFR4,FYN,KDR,TEK
MIF Regulation of Innate Immunity	1.38	1	0.0952	LY96,MAPK9,PLA2G12A,PLA2G6
Mitochondrial Dysfunction	1.36	N/C	0.0585	APH1B,APP,COX7A2L,DHODH,GPX4,GSR,MAPK9,NDUFA8,PARK7,PRDX5
TR/RXR Activation	1.32	N/C	0.0714	AKR1C3,ENO1,MDM2,ME1,PIK3R2,SREBF1

## Sheet: Liver GO Cellular Components
GO (Gene Ontology) Enrichment for Cellular Components
To establish pathways affected by Nfe2l1 overexpression in the liver, differentially expressed genes listed in tab "Liver DEG"
were analyzed for GO cellular components enrichment at STRING (string-db.org).
Identified "Cell components" with false discovery rate less than 0.05 are listed below.
"Observed DEG count" column represents the number of DEG linked to an indicated "Cellular component".
Background gene count column represents the total number of genes listed in database for an indicated "Cellular component".
Ratio represents the fraction of genes for a given "Cellular component" that undergo a change divided by the total number of genes associated with corresponding "Cellular component".
"List of DEG" column contains the list of DEG linked to an indicated "Cellular component".
#term ID	Cellular Component	Observed DEG count	Background gene count	Ratio	False discovery rate	List of DEG
GO:0000502	Proteasome complex	46	63	0.730159	3.17e-36	Hspb1,Psmb4,Psmd2,Psmb1,Psmd3,Psmd11,Psmb6,Psmc5,Psmd12,Psma6,Psmc1,Psmd6,Psmc6,Psmb5,Psmb8,Txnl1,Psmd13,Psmd1,Psmb7,Psmd5,Psmd14,Psma7,Rad23b,Vcp,Psmb2,Psmc2,Psmc4,Psma1,Psma4,Psmd7,Psme4,Adrm1,Ubqln1,Psmd8,Psmc3,Psmd4,Psma5,Usp14,Psmb3,AI314180,Ide,Psme2,Psma3,Psma2,Psmb9,Psme1
GO:0005737	Cytoplasm	508	10283	0.0494019	1.31e-29	Cav2,Dbt,Plin2,Aox1,Smg5,Cct3,Tmem79,Flot1,Capns1,Abcd1,Clpp,Ier3,Abcb4,Dnase2a,Nqo1,Gstm3,Cdip1,Zfp110,Aqp1,Hdgf,Hspb1,App,Fgfr4,Fbxo11,Psmb4,Psmd2,Ap2m1,Arpp19,Clstn3,Spire2,Nedd8,Acaa1b,Wnt2,Cacybp,Psmb1,Nol3,Unkl,Gdi1,Dyrk3,Rab11fip4,Rnf135,Ghdc,Dhx58,Cyb5r3,Psmb6,Sparc,Fxr2,P4ha2,Slc25a22,Cd22,Rab5c,Rnf145,Ripk4,Mknk1,Hebp2,Ppa1,Avpr1a,Mdm2,Txnrd1,Hint1,Cdc34,Ppp2ca,Mapk9,Srebf1,Cmpk2,Rsad2,…
GO:0110165	Cellular anatomical entity	656	15632	0.0419652	4.42e-27	Cav2,Dbt,Plin2,Aox1,Smg5,Cct3,Tmem79,Flot1,Capns1,Abcd1,Rec8,Clpp,Ier3,Abcb4,Dnase2a,Nqo1,Gstm3,Cdip1,Zfp110,Aqp1,Ccl24,Hdgf,Hspb1,App,Fgfr4,Fbxo11,Psmb4,Epha2,Orm3,Itih3,Psmd2,Ap2m1,Arpp19,Clstn3,Spire2,Ifi35,Nedd8,Acaa1b,Wnt2,Cacybp,Psmb1,Nol3,Unkl,Gdi1,Xk,Dyrk3,C1qtnf1,Rab11fip4,Rnf135,Ghdc,Dhx58,Cyb5r3,Psmb6,Sparc,Fxr2,Slc22a5,P4ha2,Slc25a22,Cd22,Rab5c,Rnf145,Ripk4,Mknk1,Aig1,Hebp2,Ntn4,Ppa1,…
GO:0005622	Intracellular	567	12596	0.0450143	6.54e-25	Cav2,Dbt,Plin2,Aox1,Smg5,Cct3,Tmem79,Flot1,Capns1,Abcd1,Rec8,Clpp,Ier3,Abcb4,Dnase2a,Nqo1,Gstm3,Cdip1,Zfp110,Aqp1,Hdgf,Hspb1,App,Fgfr4,Fbxo11,Psmb4,Psmd2,Ap2m1,Arpp19,Clstn3,Spire2,Ifi35,Nedd8,Acaa1b,Wnt2,Cacybp,Psmb1,Nol3,Unkl,Gdi1,Dyrk3,Psmd3,Psmd11,Rab11fip4,Rnf135,Ghdc,Dhx58,Cyb5r3,Psmb6,Sparc,Fxr2,P4ha2,Slc25a22,Cd22,Rab5c,Rnf145,Ripk4,Mknk1,Hebp2,Ppa1,Avpr1a,Mdm2,Nfic,Txnrd1,Hint1,Cdc34,Ppp…
GO:0005829	Cytosol	234	3573	0.0654912	8.88e-22	Cav2,Plin2,Aox1,Cct3,Capns1,Abcb4,Nqo1,Zfp110,Fbxo11,Psmb4,Psmd2,Spire2,Nedd8,Cacybp,Psmb1,Unkl,Dyrk3,Psmb6,Fxr2,P4ha2,Mdm2,Txnrd1,Hint1,Cdc34,Ppp2ca,Mapk9,Rffl,Psmc5,Nmt1,Psma6,Sptb,Psmc1,Akr1c13,Akr1c18,Nedd9,Glrx,Ngly1,Psmc6,Psmb5,Sod1,Hsp90ab1,Psmb8,Bin1,Txnl1,Frmd8,Prdx5,Aspscr1,Fn3k,Baiap2,Dctn2,Psmd13,Irf7,Rptor,Hprt,Plk4,Hgs,Rb1cc1,Cops5,Atic,Abcb6,Psmd1,Ubxn4,Psmb7,Psmd14,Rbms1,Chac1,Usp…
GO:0043227	Membrane-bounded organelle	477	10370	0.0459981	2.3e-18	Cav2,Dbt,Plin2,Smg5,Tmem79,Flot1,Abcd1,Rec8,Clpp,Ier3,Abcb4,Dnase2a,Cdip1,Zfp110,Aqp1,Hdgf,Hspb1,App,Fgfr4,Fbxo11,Psmb4,Psmd2,Ap2m1,Clstn3,Spire2,Ifi35,Nedd8,Acaa1b,Cacybp,Psmb1,Nol3,Unkl,Gdi1,Dyrk3,Rab11fip4,Ghdc,Cyb5r3,Psmb6,Sparc,Fxr2,P4ha2,Slc25a22,Cd22,Rab5c,Rnf145,Mknk1,Hebp2,Avpr1a,Mdm2,Nfic,Txnrd1,Hint1,Cdc34,Ppp2ca,Mapk9,Srebf1,E2f6,Cmpk2,Rsad2,Rffl,Psmc5,Psmd12,Slc6a4,Psma6,Glrx5,Psmc1,…
GO:0043229	Intracellular organelle	500	11084	0.0451101	2.47e-18	Cav2,Dbt,Plin2,Smg5,Cct3,Tmem79,Flot1,Abcd1,Rec8,Clpp,Ier3,Abcb4,Dnase2a,Cdip1,Zfp110,Aqp1,Hdgf,Hspb1,App,Fgfr4,Fbxo11,Psmb4,Psmd2,Ap2m1,Clstn3,Spire2,Ifi35,Nedd8,Acaa1b,Cacybp,Psmb1,Nol3,Unkl,Gdi1,Dyrk3,Rab11fip4,Rnf135,Ghdc,Cyb5r3,Psmb6,Sparc,Fxr2,P4ha2,Slc25a22,Cd22,Rab5c,Rnf145,Mknk1,Hebp2,Avpr1a,Mdm2,Nfic,Txnrd1,Hint1,Cdc34,Ppp2ca,Mapk9,Srebf1,E2f6,Cmpk2,Rsad2,Rffl,Psmc5,Psmd12,Slc6a4,Psma6,…
GO:0022624	Proteasome accessory complex	21	24	0.875	1.35e-17	Psmd2,Psmd3,Psmd11,Psmc5,Psmd12,Psmc1,Psmd6,Psmc6,Psmd13,Psmd1,Psmd5,Psmd14,Psmc2,Psmc4,Psmd7,Adrm1,Psmd8,Psmc3,Psmd4,Psme2,Psme1
GO:0043231	Intracellular membrane-bounded organelle	443	9507	0.0465972	5.22e-17	Cav2,Dbt,Plin2,Smg5,Tmem79,Flot1,Abcd1,Rec8,Clpp,Ier3,Abcb4,Dnase2a,Cdip1,Zfp110,Aqp1,Hdgf,Hspb1,App,Fgfr4,Fbxo11,Psmb4,Psmd2,Ap2m1,Clstn3,Ifi35,Nedd8,Acaa1b,Cacybp,Psmb1,Nol3,Unkl,Gdi1,Dyrk3,Ghdc,Cyb5r3,Psmb6,Sparc,Fxr2,P4ha2,Slc25a22,Rnf145,Mknk1,Hebp2,Mdm2,Nfic,Txnrd1,Hint1,Cdc34,Ppp2ca,Mapk9,Srebf1,E2f6,Cmpk2,Rsad2,Psmc5,Psmd12,Psma6,Glrx5,Psmc1,Lgmn,Akr1c18,Mp68,Nedd9,Glrx,Ngly1,Psmc6,Eaf1,R…
GO:0005838	Proteasome regulatory particle	19	21	0.904762	4.28e-16	Psmd2,Psmd3,Psmd11,Psmc5,Psmd12,Psmc1,Psmd6,Psmc6,Psmd13,Psmd1,Psmd5,Psmd14,Psmc2,Psmc4,Psmd7,Adrm1,Psmd8,Psmc3,Psmd4
GO:0043226	Organelle	504	11550	0.0436364	2.6e-15	Cav2,Dbt,Plin2,Smg5,Cct3,Tmem79,Flot1,Abcd1,Rec8,Clpp,Ier3,Abcb4,Dnase2a,Cdip1,Zfp110,Aqp1,Hdgf,Hspb1,App,Fgfr4,Fbxo11,Psmb4,Psmd2,Ap2m1,Clstn3,Spire2,Ifi35,Nedd8,Acaa1b,Cacybp,Psmb1,Nol3,Unkl,Gdi1,Dyrk3,Rab11fip4,Rnf135,Ghdc,Cyb5r3,Psmb6,Sparc,Fxr2,P4ha2,Slc25a22,Cd22,Rab5c,Rnf145,Mknk1,Hebp2,Avpr1a,Mdm2,Nfic,Txnrd1,Hint1,Cdc34,Ppp2ca,Mapk9,Srebf1,E2f6,Cmpk2,Rsad2,Rffl,Psmc5,Psmd12,Slc6a4,Psma6,…
GO:0005839	Proteasome core complex	16	19	0.842105	3.75e-13	Psmb4,Psmb1,Psmb6,Psma6,Psmb5,Psmb8,Psmb7,Psma7,Psmb2,Psma1,Psma4,Psma5,Psmb3,Psma3,Psma2,Psmb9
GO:0005634	Nucleus	304	6330	0.0480253	1.74e-10	Cav2,Plin2,Smg5,Flot1,Rec8,Ier3,Abcb4,Cdip1,Zfp110,Aqp1,Hdgf,Hspb1,App,Fbxo11,Psmb4,Psmd2,Ifi35,Nedd8,Cacybp,Psmb1,Nol3,Unkl,Dyrk3,Ghdc,Psmb6,Sparc,Fxr2,P4ha2,Mknk1,Mdm2,Nfic,Txnrd1,Hint1,Cdc34,Ppp2ca,Mapk9,Srebf1,E2f6,Rsad2,Psmc5,Psmd12,Psma6,Glrx5,Psmc1,Akr1c18,Nedd9,Glrx,Ngly1,Psmc6,Eaf1,Rnaseh2b,Esco2,Psmb5,Dhrs4,Smdt1,Bcl6,Sod1,Prr13,Krt8,Hsp90ab1,Epas1,Meiob,Psmb8,Bin1,Txnl1,Csf1r,Smarca2,P…
GO:1902494	Catalytic complex	91	1280	0.0710937	7.18e-09	Hspb1,Fbxo11,Psmb4,Psmd2,Cacybp,Psmb1,Psmd3,Psmd11,Psmb6,P4ha2,Hint1,Ppp2ca,E2f6,Psmc5,Psmd12,Psma6,Psmc1,Psmd6,Psmc6,Psmb5,Psmb8,Txnl1,Smarca2,Dctn2,Psmd13,Prps2,Rb1cc1,Psmd1,Psmb7,Psmd5,Psmd14,Psma7,Rad23b,Vcp,Psmb2,Psmc2,Ulk1,Psmc4,Psma1,Rbbp7,Vac14,Pik3r2,Psma4,Ypel5,Skp1a,Naa25,Psmd7,Dnah1,Psme4,Trim37,Adrm1,Ubqln1,Psmd8,Ormdl3,Rbm15,Prkar1a,Pfkm,Fbxl22,Ubr3,Ndufa8,Ppp1r3b,Psmc3,Psmd4,Phf1,E…
GO:0008540	Proteasome regulatory particle, base subcomplex	10	11	0.909091	3.2e-08	Psmd2,Psmc5,Psmc1,Psmc6,Psmd1,Psmd5,Psmc2,Psmc4,Psmc3,Psmd4
GO:0016020	Membrane	340	7623	0.0446019	3.21e-08	Cav2,Plin2,Cct3,Tmem79,Flot1,Capns1,Abcd1,Ier3,Abcb4,Cdip1,Aqp1,Hspb1,App,Fgfr4,Epha2,Ap2m1,Clstn3,Spire2,Wnt2,Nol3,Xk,C1qtnf1,Rab11fip4,Cyb5r3,Sparc,Slc22a5,Slc25a22,Cd22,Rab5c,Rnf145,Ripk4,Aig1,Ntn4,Avpr1a,Mdm2,Hint1,Ppp2ca,Srebf1,Rsad2,Rffl,Slc6a4,Nmt1,Sptb,Psmc1,Traf3,Amn,Mp68,Nedd9,Slc7a8,Dhrs4,Josd1,Smdt1,Grina,Mpv17l,Igsf11,Sod1,Krt8,March5,Hsp90ab1,Eci1,Tmem204,Tmem8,Bin1,Csf1r,Atl3,Frmd8…
GO:0032991	Protein-containing complex	237	4895	0.0484168	1.09e-07	Cav2,Smg5,Cct3,Flot1,Rec8,Clpp,Hdgf,Hspb1,App,Fgfr4,Fbxo11,Psmb4,Epha2,Psmd2,Ap2m1,Clstn3,Cacybp,Psmb1,Gdi1,Psmd3,Psmd11,C1qtnf1,Rnf135,Psmb6,Fxr2,P4ha2,Ntn4,Mdm2,Hint1,Ppp2ca,Srebf1,E2f6,Psmc5,Psmd12,Psma6,Sptb,Psmc1,Traf3,Amn,Mp68,Psmd6,Psmc6,Eaf1,Rnaseh2b,Psmb5,Smdt1,Ahsg,Sod1,Krt8,Hsp90ab1,Mrps18a,Epas1,Psmb8,Bin1,Impact,Txnl1,Csf1r,Smarca2,Dctn2,Psmd13,Rptor,Prps2,Ly96,Hgs,Rb1cc1,Cops5,Psmd1…
GO:0019774	Proteasome core complex, beta-subunit complex	9	11	0.818182	4.04e-07	Psmb4,Psmb1,Psmb6,Psmb5,Psmb8,Psmb7,Psmb2,Psmb3,Psmb9
GO:0098805	Whole membrane	90	1415	0.0636042	1.24e-06	Cav2,Tmem79,Flot1,Abcd1,Abcb4,Cdip1,Aqp1,App,Ap2m1,Rab11fip4,Cyb5r3,Sparc,Rab5c,Ppp2ca,Srebf1,Rsad2,Rffl,Slc6a4,Amn,Dhrs4,Mpv17l,March5,Hsp90ab1,Tmem8,Bin1,Podxl,Hgs,Rb1cc1,Abcb6,Arl8a,Fcgr2b,Stom,Ehd4,Usp50,Abcd3,Slc6a9,Park7,Ulk1,Tnfrsf1a,Prss8,Sbf2,Gga2,Slc25a4,Vac14,S100a10,H2-DMa,Stard3nl,Copg2,Pnpla8,Slc18a1,Vat1,Itpr2,Prkar1a,Sorl1,Dram2,Cope,Pgrmc1,Slc39a4,Unc5b,Itga1,Slc1a2,Dab2,Eno1,Lrp…
GO:0005739	Mitochondrion	103	1776	0.0579955	8.22e-06	Dbt,Abcd1,Clpp,Ier3,App,Ap2m1,Acaa1b,Nol3,Cyb5r3,Slc25a22,Hebp2,Txnrd1,Mapk9,Cmpk2,Rsad2,Glrx5,Mp68,Glrx,Dhrs4,Smdt1,Mpv17l,Sod1,March5,Hsp90ab1,Mrps18a,Eci1,Fth1,Prdx5,Tmem14a,Atic,Abcb6,Crat,Stom,Rab5if,Abcd3,Txn1,Hsdl2,Park7,Stap1,Ssbp1,Tnfrsf1a,Gsr,Slc25a4,Gpt2,Rexo2,Gsta4,Me1,Ccs,Gstp2,Sfxn5,Pnpla8,Hibch,Ghitm,Trafd1,Vat1,Rpl10a,Pisd,Dact2,Kif1b,Cox19,Ndufa8,Ldhd,Dhodh,Prdx6,Pgrmc1,Acyp2,Eth…
GO:0008541	Proteasome regulatory particle, lid subcomplex	7	8	0.875	1.42e-05	Psmd3,Psmd11,Psmd12,Psmd13,Psmd14,Adrm1,Psmd8
GO:0019773	Proteasome core complex, alpha-subunit complex	7	8	0.875	1.42e-05	Psma6,Psma7,Psma1,Psma4,Psma5,Psma3,Psma2
GO:0012505	Endomembrane system	186	3859	0.048199	1.61e-05	Cav2,Tmem79,Flot1,Abcd1,Abcb4,Cdip1,Aqp1,App,Fgfr4,Ap2m1,Clstn3,Cacybp,Nol3,Gdi1,Rab11fip4,Ghdc,Cyb5r3,Sparc,P4ha2,Cd22,Rab5c,Rnf145,Avpr1a,Srebf1,Rsad2,Rffl,Slc6a4,Lgmn,Traf3,Amn,Esco2,Bcl6,Grina,Ahsg,Sod1,March5,Ntn3,Bin1,Atl3,Aspscr1,Dnase1l3,Rdh5,Baiap2,Hgs,Rb1cc1,Cops5,Tmem14a,Abcb6,Ubxn4,Arl8a,Fcgr2b,Crat,Stom,Ehd4,Chac1,Usp50,Pla2g12a,Slc35a1,Tmem38b,Vcp,Slc6a9,Tmem57,Rheb,Park7,Ran,Pomp,T…
GO:0031597	Cytosolic proteasome complex	7	9	0.777778	2.18e-05	Psmd2,Psmc5,Psmc6,Psmd1,Psmd14,Psmc4,Ide
GO:0031967	Organelle envelope	70	1131	0.0618921	0.00011	Cav2,Abcd1,Aqp1,App,Cacybp,Ghdc,Cyb5r3,Slc25a22,Rsad2,Mp68,Glrx,Smdt1,Sod1,March5,Eci1,Bin1,Rb1cc1,Tmem14a,Abcb6,Ubxn4,Crat,Rab5if,Abcd3,Tmem57,Park7,Ran,Slc25a4,Cdh5,Rexo2,Bnip2,Ccs,Sfxn5,Tex2,Pnpla8,Xpot,Tmem194,Ghitm,Vat1,Pisd,Rbm15,Sorl1,Cox19,Ndufa8,Ldhd,Dhodh,Pgrmc1,Armcx3,Tor4a,Htatip2,Mfsd7b,Romo1,Prnp,Gpx4,Anxa7,Slc22a18,Coq6,Clip1,Tor1aip2,Sh3bgrl2,Gapdh,Agpat5,Immp2l,Gm4477,Mad2l1bp,Ed…
GO:0031982	Vesicle	106	2007	0.0528151	0.00026	Cav2,Flot1,Abcb4,Cdip1,Aqp1,App,Fgfr4,Ap2m1,Spire2,Rab11fip4,Sparc,Cd22,Rab5c,Avpr1a,Srebf1,Rffl,Psmc5,Slc6a4,Lgmn,Traf3,Amn,Sod1,Hsp90ab1,Bin1,Fth1,Prdx5,Aspscr1,Baiap2,Dctn2,Hgs,Cops5,Abcb6,Arl8a,Fcgr2b,Stom,Ehd4,Usp50,Snx7,Slc6a9,Ran,Ulk1,Sbf2,Gga2,Vac14,Apoa1,Tmprss4,Aph1b,Tmem127,Rhod,H2-DMa,Vezt,Stard3nl,Copg2,Slc18a1,Fchsd1,Itpr2,Ubqln1,Ywhag,Tmem123,Prkar1a,Ubqln2,Sorl1,Kif1b,Cope,Slc39a4…
GO:0031410	Cytoplasmic vesicle	100	1872	0.0534188	0.00031	Cav2,Flot1,Abcb4,Cdip1,Aqp1,App,Fgfr4,Ap2m1,Spire2,Rab11fip4,Sparc,Cd22,Rab5c,Avpr1a,Srebf1,Rffl,Psmc5,Slc6a4,Lgmn,Traf3,Amn,Sod1,Hsp90ab1,Bin1,Fth1,Prdx5,Aspscr1,Baiap2,Hgs,Cops5,Abcb6,Arl8a,Fcgr2b,Stom,Ehd4,Usp50,Snx7,Slc6a9,Ran,Ulk1,Sbf2,Gga2,Vac14,Apoa1,Tmprss4,Aph1b,Tmem127,Rhod,H2-DMa,Vezt,Stard3nl,Copg2,Slc18a1,Fchsd1,Itpr2,Ubqln1,Tmem123,Prkar1a,Ubqln2,Sorl1,Kif1b,Cope,Slc39a4,Itga1,Dab2,…
GO:0031090	Organelle membrane	143	2973	0.0480996	0.00054	Cav2,Tmem79,Abcd1,Abcb4,Cdip1,Aqp1,Ap2m1,Clstn3,Spire2,Rab11fip4,Cyb5r3,Sparc,Slc25a22,Rab5c,Rnf145,Srebf1,Rsad2,Rffl,Slc6a4,Amn,Mp68,Dhrs4,Smdt1,Mpv17l,March5,Hsp90ab1,Eci1,Tmem8,Bin1,Atl3,Aspscr1,Rdh5,Hgs,Rb1cc1,Tmem14a,Abcb6,Ubxn4,Arl8a,Crat,Ehd4,Usp50,Rab5if,Snx7,Abcd3,Slc35a1,Tmem38b,Vcp,Slc6a9,Tmem57,Rheb,Ulk1,Pomp,Tnfrsf1a,Sbf2,Gga2,Slc25a4,Vac14,Cdh5,St3gal4,Cyp1a2,H2-DMa,Slc35b2,Stard3nl…
GO:0005811	Lipid droplet	13	88	0.147727	0.0012	Cav2,Plin2,Cyb5r3,Rab5c,Rsad2,Vcp,Irak1,Abhd4,Lpcat2,Rbp1,Gapdh,Bscl2,Prpf19
GO:0030054	Cell junction	103	2050	0.0502439	0.0022	Cav2,Flot1,Abcb4,Aqp1,Hspb1,App,Epha2,Ap2m1,Clstn3,Sparc,Fxr2,Rab5c,Mdm2,Ppp2ca,Psmc5,Slc6a4,Esco2,Igsf11,Krt8,Tmem204,Bin1,Baiap2,Podxl,Cops5,Arl8a,Fcgr2b,Nckap1,Usp50,Fabp5,Psma7,Hcn3,Vcp,Slc6a9,Tmem57,Psmc2,Rheb,Park7,Arhgef5,Fam115c,Tnfrsf1a,Psmc4,Pik3r2,Cdh5,Rexo2,Myd88,Rpsa,Vezt,Jcad,Blvrb,Fam107a,Slc18a1,Fchsd1,Rpl10a,Ywhag,Dsg1c,P2ry4,Prkar1a,Dsg2,Kif1b,Gja4,Kcmf1,Cadm4,Pfn2,Camk2g,Pgrmc1…
GO:0005635	Nuclear envelope	33	455	0.0725275	0.0033	Cav2,Aqp1,App,Cacybp,Ghdc,Bin1,Rb1cc1,Ubxn4,Tmem57,Ran,Cdh5,Bnip2,Tex2,Xpot,Tmem194,Rbm15,Sorl1,Tor4a,Htatip2,Prnp,Gpx4,Anxa7,Slc22a18,Clip1,Tor1aip2,Sh3bgrl2,Gapdh,Agpat5,Gm4477,Mad2l1bp,Ednrb,Rnf43,Dnajb2
GO:0045177	Apical part of cell	33	455	0.0725275	0.0033	Abcb4,Aqp1,App,Slc22a5,Lgmn,Amn,Hsp90ab1,Podxl,Car2,Aqp8,Itpk1,P2ry4,Dsg2,Pfkm,Dram2,Slc39a4,Plec,Dchs1,Dab2,Lrp2,Hsp90aa1,Slc34a2,Slc26a6,Tek,Slc22a18,Cd300lg,Gpr116,Slc12a2,Srr,Cep164,Rapgef3,Slc26a2,Cdhr5
GO:0005886	Plasma membrane	196	4531	0.0432576	0.0044	Cav2,Plin2,Cct3,Flot1,Capns1,Abcb4,Aqp1,Hspb1,App,Fgfr4,Epha2,Ap2m1,Clstn3,Spire2,Wnt2,C1qtnf1,Rab11fip4,Slc22a5,Cd22,Rab5c,Aig1,Ntn4,Avpr1a,Mdm2,Hint1,Ppp2ca,Rffl,Slc6a4,Nmt1,Sptb,Traf3,Amn,Nedd9,Slc7a8,Josd1,Igsf11,Sod1,Krt8,Hsp90ab1,Tmem204,Tmem8,Bin1,Csf1r,Frmd8,Aspscr1,Baiap2,Podxl,Plk4,Ly96,Atic,Abcb6,Fcgr2b,Stom,Fcna,Nckap1,Ehd4,Usp50,Car2,Hcn3,Rit1,Slc6a9,Rheb,Park7,Pdap1,Arhgef5,Dfna5,Fa…
GO:0016234	Inclusion body	11	75	0.146667	0.0048	Psmc5,Psmc6,Miox,Hsp90ab1,Psmc4,Trim37,Ubqln1,Prnp,Sqstm1,Keap1,Dnajb2
GO:0045121	Membrane raft	29	396	0.0732323	0.0069	Cav2,Flot1,Abcb4,Aqp1,App,Ppp2ca,Slc6a4,Podxl,Fcgr2b,Stom,Park7,Tnfrsf1a,Prss8,Slc25a4,S100a10,Prkar1a,Unc5b,Itga1,Slc1a2,Eno1,Lrp2,Prnp,Fyn,Tek,Fyb2,Kdr,Cdh13,Ctsd,Ednrb
GO:0005777	Peroxisome	15	142	0.105634	0.0081	Abcd1,Acaa1b,Dhrs4,Mpv17l,Sod1,Prdx5,Crat,Abcd3,Hsdl2,Lonp2,Pnpla8,Trim37,Fndc5,Prdx1,Ide
GO:0045202	Synapse	77	1492	0.0516086	0.0081	Cav2,Flot1,Aqp1,Hspb1,App,Ap2m1,Clstn3,Sparc,Fxr2,Rab5c,Mdm2,Ppp2ca,Psmc5,Slc6a4,Igsf11,Bin1,Baiap2,Cops5,Arl8a,Fcgr2b,Nckap1,Usp50,Fabp5,Psma7,Hcn3,Vcp,Slc6a9,Tmem57,Psmc2,Rheb,Park7,Tnfrsf1a,Psmc4,Myd88,Rpsa,Blvrb,Fam107a,Slc18a1,Fchsd1,Rpl10a,Ywhag,P2ry4,Prkar1a,Kif1b,Kcmf1,Pfn2,Camk2g,Pgrmc1,Slc1a2,Eno1,Rpl3,Scn8a,Rusc1,Prnp,Cltb,Usp14,Cpeb1,Fyn,Pkp4,Lphn2,Plaa,Arhgef7,Rasgrp2,Cdh13,Dmxl2,Gap…
GO:0070013	Intracellular organelle lumen	184	4279	0.0430007	0.009	Dbt,Rec8,Clpp,Abcb4,Hdgf,App,Fbxo11,Psmb4,Nedd8,Cacybp,Psmb1,Nol3,Dyrk3,Psmb6,Sparc,P4ha2,Mknk1,Mdm2,Nfic,Txnrd1,Hint1,Cdc34,Srebf1,E2f6,Rsad2,Psmc5,Psmd12,Psma6,Glrx5,Psmc1,Nedd9,Glrx,Eaf1,Rnaseh2b,Esco2,Psmb5,Smdt1,Bcl6,Sod1,Prr13,Krt8,Mrps18a,Eci1,Epas1,Psmb8,Csf1r,Fth1,Smarca2,Prdx5,Aspscr1,Rdh5,Baiap2,Irf7,Rptor,Plk4,Cops5,Abcb6,Psmb7,Psma7,Casp6,Abcd3,Txn1,Rad23b,Vcp,Psmb2,Park7,Ugdh,Stap1,…
GO:0005773	Vacuole	36	558	0.0645161	0.0104	Tmem79,Abcd1,Dnase2a,Cdip1,Lgmn,Sod1,Hsp90ab1,Tmem8,Fth1,Rptor,Hgs,Rb1cc1,Abcb6,Arl8a,Ulk1,Sbf2,Vac14,H2-DMa,Ubqln1,Peg3,Ubqln2,Dram2,Prdx6,Ggh,Ctsa,Sqstm1,Abca2,Gaa,Cd300a,Arhgef7,Ctsf,Slc48a1,Ttc3,Ctsd,Abhd6,Gpr137
GO:0098588	Bounding membrane of organelle	82	1636	0.0501222	0.0108	Cav2,Tmem79,Abcd1,Abcb4,Cdip1,Aqp1,Ap2m1,Clstn3,Rab11fip4,Cyb5r3,Sparc,Rab5c,Srebf1,Rsad2,Rffl,Slc6a4,Amn,Dhrs4,Mpv17l,March5,Hsp90ab1,Tmem8,Bin1,Aspscr1,Hgs,Rb1cc1,Abcb6,Arl8a,Ehd4,Usp50,Abcd3,Slc35a1,Slc6a9,Tmem57,Rheb,Ulk1,Tnfrsf1a,Sbf2,Gga2,Slc25a4,Vac14,St3gal4,H2-DMa,Slc35b2,Stard3nl,Copg2,Pnpla8,Spring1,Slc18a1,Vat1,Lpcat2,Gpi1,Itpr2,B4galnt3,Sorl1,Dram2,BC004004,Cope,Camk2g,Pgrmc1,Slc39a4…
GO:0071944	Cell periphery	197	4668	0.0422022	0.0118	Cav2,Plin2,Cct3,Flot1,Capns1,Abcb4,Aqp1,Hspb1,App,Fgfr4,Epha2,Ap2m1,Clstn3,Spire2,Wnt2,C1qtnf1,Rab11fip4,Slc22a5,Cd22,Rab5c,Aig1,Ntn4,Avpr1a,Mdm2,Hint1,Ppp2ca,Rffl,Slc6a4,Nmt1,Sptb,Traf3,Amn,Nedd9,Slc7a8,Josd1,Igsf11,Sod1,Krt8,Hsp90ab1,Tmem204,Tmem8,Bin1,Csf1r,Frmd8,Aspscr1,Baiap2,Podxl,Plk4,Ly96,Atic,Abcb6,Fcgr2b,Stom,Fcna,Nckap1,Ehd4,Usp50,Car2,Hcn3,Rit1,Slc6a9,Rheb,Park7,Pdap1,Arhgef5,Dfna5,Fa…
GO:0005768	Endosome	49	862	0.0568445	0.0142	Flot1,Cdip1,App,Fgfr4,Rab11fip4,Cd22,Rab5c,Avpr1a,Rffl,Slc6a4,Lgmn,Traf3,Amn,Bin1,Hgs,Abcb6,Arl8a,Fcgr2b,Ehd4,Usp50,Ran,Sbf2,Gga2,Vac14,Tmem127,Rhod,H2-DMa,Stard3nl,Fchsd1,Prkar1a,Sorl1,Slc39a4,Lrp2,Rusc1,Fyn,Sqstm1,AI314180,Abca2,Cd300lg,Snx5,Clip1,Kdr,Chmp3,Vopp1,Steap2,Slc48a1,Map2k2,Ctsd,Abhd6
GO:0005783	Endoplasmic reticulum	68	1311	0.0518688	0.0142	Cav2,App,Fgfr4,Nol3,Ghdc,P4ha2,Rnf145,Srebf1,Rsad2,Grina,March5,Atl3,Dnase1l3,Rdh5,Baiap2,Abcb6,Ubxn4,Crat,Stom,Ehd4,Pla2g12a,Tmem38b,Vcp,Tmem57,Park7,Pomp,Vac14,Aph1b,S100a10,Copg2,Tex2,Mrap,Tram2,Lpcat2,Itpr2,Ubqln1,Ormdl3,Sorl1,Camk2g,Entpd5,Kifap3,Lrp2,Tor4a,Trappc9,Prnp,Pgap1,Slc26a6,Fyn,Nploc4,Fndc5,Trappc1,Sqstm1,AI314180,Nfe2l1,Tor1aip2,Kdr,Pigp,Ufd1l,Pef1,Pxdn,Dbi,Agpat5,Map2k2,Nos1ap,Su…
GO:0031526	Brush border membrane	10	76	0.131579	0.0152	Aqp1,Slc22a5,Amn,Hsp90ab1,Lrp2,Hsp90aa1,Slc34a2,Slc26a6,Rapgef3,Cdhr5
GO:0031981	Nuclear lumen	163	3771	0.0432246	0.0152	Rec8,Abcb4,Hdgf,Fbxo11,Psmb4,Nedd8,Cacybp,Psmb1,Nol3,Dyrk3,Psmb6,Sparc,P4ha2,Mknk1,Mdm2,Nfic,Txnrd1,Hint1,Cdc34,Srebf1,E2f6,Rsad2,Psmc5,Psmd12,Psma6,Psmc1,Nedd9,Eaf1,Rnaseh2b,Esco2,Psmb5,Smdt1,Bcl6,Sod1,Prr13,Krt8,Epas1,Psmb8,Csf1r,Smarca2,Aspscr1,Baiap2,Irf7,Rptor,Plk4,Cops5,Abcb6,Psmb7,Psma7,Casp6,Txn1,Rad23b,Vcp,Psmb2,Park7,Ugdh,Stap1,Ran,Mapkapk5,Oasl1,Pomp,Arhgef5,Bhlhe41,Psmc4,Psma1,Wee1,Ak…
GO:0005654	Nucleoplasm	142	3261	0.0435449	0.0278	Rec8,Abcb4,Hdgf,Fbxo11,Psmb4,Nedd8,Cacybp,Psmb1,Dyrk3,Psmb6,P4ha2,Mknk1,Mdm2,Nfic,Txnrd1,Hint1,Cdc34,Srebf1,E2f6,Psmc5,Psma6,Psmc1,Nedd9,Eaf1,Rnaseh2b,Esco2,Psmb5,Smdt1,Bcl6,Sod1,Prr13,Krt8,Epas1,Psmb8,Csf1r,Smarca2,Aspscr1,Baiap2,Irf7,Rptor,Cops5,Abcb6,Psmb7,Psma7,Casp6,Txn1,Rad23b,Vcp,Psmb2,Park7,Ugdh,Stap1,Ran,Mapkapk5,Oasl1,Pomp,Arhgef5,Bhlhe41,Psmc4,Psma1,Wee1,Akip1,Rbbp7,Irak1,Dusp4,Lsm4,Cd…
GO:0016324	Apical plasma membrane	25	365	0.0684932	0.0328	Abcb4,Aqp1,Slc22a5,Amn,Hsp90ab1,Podxl,Aqp8,Itpk1,P2ry4,Dsg2,Pfkm,Dram2,Slc39a4,Plec,Dab2,Lrp2,Hsp90aa1,Slc34a2,Slc26a6,Tek,Slc22a18,Cd300lg,Slc12a2,Slc26a2,Cdhr5
GO:0044297	Cell body	46	836	0.0550239	0.0357	Cct3,Nqo1,Aqp1,Hspb1,App,Cacybp,Gdi1,Fxr2,Cd22,Txnrd1,Mapk9,Glrx5,Glrx,Sod1,Hsp90ab1,Rdh5,Baiap2,Podxl,Fcgr2b,Casp6,Hcn3,Txn1,Rheb,Park7,Ulk1,Rpsa,Fchsd1,Ptges3,Sorl1,Rbp1,Dhodh,Pgrmc1,Plk3,Itga1,Slc1a2,Scn8a,Hsp90aa1,Cpeb1,Fyn,Arhgef7,Kdr,Slc12a2,Srr,Rapgef3,Tiam2,Ttll7
GO:0005903	Brush border	13	138	0.0942029	0.0391	Aqp1,Slc22a5,Amn,Hsp90ab1,Plec,Lrp2,Hsp90aa1,Slc34a2,Slc26a6,Myh14,Snx5,Rapgef3,Cdhr5
GO:0010008	Endosome membrane	26	392	0.0663265	0.0391	Cdip1,Rab11fip4,Rab5c,Rffl,Slc6a4,Amn,Hgs,Abcb6,Arl8a,Ehd4,Usp50,Sbf2,Gga2,Vac14,H2-DMa,Stard3nl,Sorl1,Slc39a4,Abca2,Cd300lg,Snx5,Chmp3,Steap2,Slc48a1,Ctsd,Abhd6
GO:0005774	Vacuolar membrane	20	270	0.0740741	0.0395	Tmem79,Abcd1,Cdip1,Hsp90ab1,Tmem8,Rb1cc1,Abcb6,Arl8a,Ulk1,Sbf2,Vac14,H2-DMa,Dram2,Ctsa,Abca2,Gaa,Slc48a1,Ctsd,Abhd6,Gpr137
GO:0005925	Focal adhesion	15	175	0.0857143	0.0403	Cav2,Abcb4,Epha2,Slc6a4,Pik3r2,Rexo2,Fam107a,Plec,Itga1,Arhgap24,Tek,Arhgef7,Lcp1,Map2k2,Keap1
GO:0048471	Perinuclear region of cytoplasm	43	775	0.0554839	0.0404	Cav2,Abcd1,App,Rab11fip4,Lgmn,Hsp90ab1,Prdx5,Aspscr1,Cops5,Stom,Ehd4,Vcp,Park7,Mapre3,Sbf2,Akip1,Bnip2,Jcad,Trim37,Ubqln1,Ptges3,Sorl1,Psmc3,Prdx6,Plec,Dab2,Trim68,Bicd1,Hsp90aa1,Cpeb1,Fyn,Pkp4,Tek,Usp20,Snx5,Cdh13,Dbi,Lcp1,Rapgef3,Map2k2,Slirp,Mvp,Dnajb2
GO:0030659	Cytoplasmic vesicle membrane	30	485	0.0618557	0.0447	Cav2,Aqp1,Ap2m1,Spire2,Sparc,Rab5c,Srebf1,Bin1,Aspscr1,Snx7,Slc6a9,Ulk1,Copg2,Slc18a1,Itpr2,Sorl1,Kif1b,Cope,Dab2,Dennd4c,Cltb,Slc26a6,Anxa7,Snx5,Clip1,Vopp1,Slc12a2,Pef1,Dmxl2,Tap1
GO:1990111	Spermatoproteasome complex	3	5	0.6	0.0451	Psmb8,Psme4,Psmb9

## Sheet: Liver KEGG Pathway
KEGG (Kyoto Encyclopedia of Genes and Genomes) Pathway Analysis
To establish pathways affected by Nfe2l1 overexpression in the liver, differentially expressed genes listed in tab "Liver DEG"
were analyzed for enrichment at STRING (string-db.org).
Identified KEGG pathways with false discovery rate less than 0.05 are listed below.
"Observed DEG count" column represents the number of genes assigned to the indicated pathway.
Background gene count represents the total number of genes in the indicated pathway listed in the database.
Ratio represents the fraction of genes for a given pathway that undergo a change divided by the total number of genes assigned to the same pathway.
DEG column contains list of DEG assigned to the corresponding pathway.
#term ID	Term description	Observed DEG count	Background gene count	Ratio	False discovery rate	DEG
mmu03050	Proteasome	37	46	0.804348	1.62e-30	Psmb4,Psmd2,Psmb1,Psmd3,Psmd11,Psmb6,Psmc5,Psmd12,Psma6,Psmc1,Psmd6,Psmc6,Psmb5,Psmb8,Psmd13,Psmd1,Psmb7,Psmd14,Psma7,Psmb2,Psmc2,Pomp,Psmc4,Psma1,Psma4,Psmd7,Psme4,Adrm1,Psmd8,Psmc3,Psmd4,Psma5,Psmb3,Psma3,Psma2,Psmb9,Psme1
mmu05017	Spinocerebellar ataxia	38	140	0.271429	2.39e-18	Psmb4,Psmd2,Psmb1,Psmd3,Psmd11,Psmb6,Mapk9,Psmc5,Psmd12,Psma6,Psmc1,Psmd6,Psmc6,Psmb5,Psmd13,Rb1cc1,Psmd1,Psmb7,Psmd14,Psma7,Psmb2,Psmc2,Ulk1,Psmc4,Psma1,Slc25a4,Pik3r2,Psma4,Psmd7,Itpr2,Adrm1,Psmd8,Psmc3,Psmd4,Psma5,Psmb3,Psma3,Psma2
mmu05012	Parkinson disease	41	239	0.171548	7.62e-14	Psmb4,Psmd2,Psmb1,Psmd3,Psmd11,Psmb6,Mapk9,Psmc5,Psmd12,Psma6,Psmc1,Psmd6,Psmc6,Psmb5,Psmd13,Psmd1,Psmb7,Psmd14,Psma7,Txn1,Psmb2,Psmc2,Park7,Psmc4,Psma1,Slc25a4,Psma4,Psmd7,Slc18a1,Itpr2,Adrm1,Psmd8,Ndufa8,Psmc3,Psmd4,Camk2g,Psma5,Psmb3,Ube2l3,Psma3,Psma2
mmu05014	Amyotrophic lateral sclerosis	49	364	0.134615	4.46e-13	Psmb4,Psmd2,Psmb1,Psmd3,Psmd11,Psmb6,Psmc5,Psmd12,Psma6,Psmc1,Psmd6,Psmc6,Psmb5,Sod1,Dctn2,Psmd13,Rb1cc1,Psmd1,Psmb7,Psmd14,Psma7,Vcp,Psmb2,Psmc2,Ulk1,Tnfrsf1a,Psmc4,Psma1,Psma4,Ccs,Psmd7,Dnah1,Adrm1,Ubqln1,Psmd8,Ubqln2,Ndufa8,Pfn2,Psmc3,Psmd4,Slc1a2,Gpx2,Dnah11,Psma5,Anxa7,Psmb3,Sqstm1,Psma3,Psma2
mmu05016	Huntington disease	44	296	0.148649	4.46e-13	Psmb4,Psmd2,Ap2m1,Psmb1,Psmd3,Psmd11,Psmb6,Mapk9,Psmc5,Psmd12,Psma6,Psmc1,Psmd6,Psmc6,Psmb5,Sod1,Dctn2,Psmd13,Rb1cc1,Psmd1,Psmb7,Psmd14,Psma7,Psmb2,Psmc2,Ulk1,Psmc4,Psma1,Slc25a4,Psma4,Psmd7,Dnah1,Adrm1,Psmd8,Ndufa8,Psmc3,Psmd4,Slc1a2,Gpx2,Dnah11,Psma5,Psmb3,Psma3,Psma2
mmu05020	Prion disease	41	264	0.155303	7.68e-13	Cav2,Psmb4,Psmd2,Psmb1,Psmd3,Psmd11,Psmb6,Mapk9,Psmc5,Psmd12,Psma6,Psmc1,Psmd6,Psmc6,Psmb5,Sod1,Psmd13,Psmd1,Psmb7,Psmd14,Psma7,Psmb2,Psmc2,Psmc4,Psma1,Slc25a4,Pik3r2,Psma4,Psmd7,Itpr2,Adrm1,Psmd8,Ndufa8,Psmc3,Psmd4,Psma5,Prnp,Fyn,Psmb3,Psma3,Psma2
mmu05010	Alzheimer disease	46	359	0.128134	8.79e-12	Psmb4,Psmd2,Wnt2,Psmb1,Psmd3,Psmd11,Psmb6,Mapk9,Psmc5,Psmd12,Psma6,Psmc1,Psmd6,Psmc6,Psmb5,Psmd13,Rb1cc1,Psmd1,Psmb7,Psmd14,Psma7,Psmb2,Psmc2,Ulk1,Tnfrsf1a,Psmc4,Psma1,Slc25a4,Pik3r2,Psma4,Aph1b,Fzd8,Psmd7,Itpr2,Adrm1,Psmd8,Ndufa8,Psmc3,Psmd4,Psma5,Psmb3,Gapdh,Map2k2,Ide,Psma3,Psma2
mmu05169	Epstein-Barr virus infection	30	214	0.140187	1.91e-08	Psmd2,Psmd3,Psmd11,Mdm2,Mapk9,Psmc5,Psmd12,Psmc1,Traf3,Psmd6,Psmc6,Psmd13,Irf7,Psmd1,Psmd14,Psmc2,Psmc4,Pik3r2,Myd88,H2-DMa,Psmd7,Adrm1,Psmd8,Psmc3,Psmd4,H2-Q1,H2-Q2,Isg15,Ikbkg,Tap1
mmu00480	Glutathione metabolism	13	69	0.188406	8.64e-05	Gstm3,Chac1,Gstm4,Gsr,Gsta2,Gsta4,Gstp2,Prdx6,Gpx2,Pgd,Gpx4,Gm4477,Oplah
mmu05418	Fluid shear stress and atherosclerosis	18	141	0.12766	0.00015	Cav2,Nqo1,Gstm3,Mapk9,Hsp90ab1,Gstm4,Txn1,Tnfrsf1a,Pik3r2,Cdh5,Gsta2,Gsta4,Gstp2,Hsp90aa1,Sqstm1,Kdr,Ikbkg,Keap1
mmu01100	Metabolic pathways	79	1536	0.0514323	0.0056	Dbt,Aox1,Nqo1,Gstm3,Acyp1,Acaa1b,P4ha2,Cmpk2,Dhrs4,Miox,Chkb,Hprt,Prps2,Atic,Chac1,Car2,Gstm4,Pla2g12a,Ppcs,Khk,Ugdh,Gsr,Gpt2,Hsd17b2,St3gal4,Cyp1a2,Gsta2,Gsta4,Me1,Pklr,Car14,Pdxk,Gstp2,Blvrb,Hibch,Itpk1,Lpcat2,Gpi1,Pycrl,Ptges3,Pisd,B4galnt3,Pfkm,Ndufa8,Ldhd,Dhodh,Prdx6,Entpd5,Acyp2,Ethe1,Hmbs,Cyp2c50,Gpx2,Pgd,Ppcdc,Aldoa,Car1,Gpx4,Pgap1,Acacb,Ugp2,Pafah2,Gaa,Coasy,Coq6,Oxct1,Pigp,Renbp,Mthfd1l…
mmu04141	Protein processing in endoplasmic reticulum	15	168	0.0892857	0.0275	Mapk9,Ngly1,Hsp90ab1,Ubxn4,Rad23b,Vcp,Skp1a,Ubqln1,Ubqln2,Nsfl1c,Hsp90aa1,Ube4b,Plaa,Ufd1l,Dnajb2
mmu04910	Insulin signaling pathway	13	133	0.0977444	0.0275	Flot1,Mknk1,Mapk9,Srebf1,Rptor,Rheb,Pik3r2,Pklr,Prkar1a,Ppp1r3b,Ppp1r3c,Acacb,Map2k2
mmu01200	Carbon metabolism	12	122	0.0983607	0.0347	Prps2,Gpt2,Me1,Pklr,Hibch,Gpi1,Pfkm,Pgd,Aldoa,Gapdh,Idh3a,Tpi1
mmu04612	Antigen processing and presentation	9	74	0.121622	0.0347	Lgmn,Hsp90ab1,H2-DMa,H2-Q1,H2-Q2,Hsp90aa1,Nfyb,Tap1,Psme1
mmu01230	Biosynthesis of amino acids	9	77	0.116883	0.04	Prps2,Gpt2,Pklr,Pycrl,Pfkm,Aldoa,Gapdh,Idh3a,Tpi1
